# Supplementary material for: Assembly of the 373k gene space of the polyploid sugarcane genome reveals reservoirs of functional diversity in the world's leading biomass crop
Source: Gigascience. 2019 Nov 29;8(12):giz129. doi: 10.1093/gigascience/giz129 (PMC6884061; doi:10.1093/gigascience/giz129)
Supplement: giz129_Supplemental_Figures_and_Tables [file giz129_supplemental_figures_and_tables.zip]

Archive with 2 entries (2 files):
- Revised GIGA-D-19-00013 Additional file 2.xls
- Second revision GIGA-D-19-00013 Additional file 1.docx
