# Supplementary material for: Assembly of the 373k gene space of the polyploid sugarcane genome reveals reservoirs of functional diversity in the world's leading biomass crop
Source: Gigascience. 2019 Nov 29;8(12):giz129. doi: 10.1093/gigascience/giz129 (PMC6884061; doi:10.1093/gigascience/giz129)
Supplement: giz129_Supplemental_Figures_and_Tables [file giz129_supplemental_figures_and_tables.zip › Revised GIGA-D-19-00013 Additional file 2.xls]

## Sheet: Table S1
Table S1 - Global statistics of two independent SP80-3280 assemblies
Global statistics	Draft SP80-3280 assembly [21]	SP80-3280 Gene space
Total sequence length (Gb)	1.17	4.26
Number of contigs	199.028	450.609
Contig N50	8.433	13.157
Contig L50	41.528	87.629
Genome annotation	no	yes
Number of predicted genes	-	373.869

## Sheet: Table S2
Table S2 - CEGMA gene list
GENE_ID	SP80-3280 contig	start pos	end pos
KOG0002	uti_cns_0116160	9453	9799
KOG0025	uti_cns_0217761	10093	9086
KOG0062	uti_cns_0005446	1207	3223
KOG0077	unitig_358949	2184	2864
KOG0122	uti_cns_0052017	17284	19021
KOG0142	uti_cns_0106165	17928	22378
KOG0174	uti_cns_0024886	32816	37405
KOG0175	uti_cns_0338215	1896	4344
KOG0176	unitig_409984	6145	7010
KOG0177	uti_cns_0014563	6597	8750
KOG0179	uti_cns_0006372	18537	20790
KOG0180	uti_cns_0192580	17822	20383
KOG0188	uti_cns_0217818	1889	6033
KOG0209	uti_cns_0125838	1043	973
KOG0211	uti_cns_0016833	21559	28829
KOG0225	uti_cns_0124430	12058	15332
KOG0233	uti_cns_0015655	6088	7109
KOG0271	uti_cns_0148621	10666	9777
KOG0276	uti_cns_0006009	17704	22293
KOG0279	uti_cns_0079783	23272	25222
KOG0285	uti_cns_0065194	21050	26979
KOG0291	uti_cns_0062632	37832	41899
KOG0292	uti_cns_0124077	10118	9557
KOG0302	uti_cns_0009888	2306	5827
KOG0329	uti_cns_0091059	1000	966
KOG0357	uti_cns_0035865	3325	7561
KOG0358	uti_cns_0015776	11976	16537
KOG0359	uti_cns_0226513	15498	20522
KOG0361	uti_cns_0190714	11985	16618
KOG0363	uti_cns_0171694	15717	20326
KOG0364	uti_cns_0049806	14560	20694
KOG0365	uti_cns_0043651	18176	22109
KOG0366	uti_cns_0333649	4899	7001
KOG0376	unitig_436218	5660	7622
KOG0400	uti_cns_0279710	1648	2103
KOG0419	unitig_415802	2953	3646
KOG0424	uti_cns_0134916	11446	13756
KOG0462	uti_cns_0215620	1100	789
KOG0466	uti_cns_0447482	4429	6313
KOG0469	uti_cns_0170612	11402	14538
KOG0477	uti_cns_0010471	33773	39763
KOG0481	unitig_428094	3403	5667
KOG0556	uti_cns_0017705	66989	70973
KOG0559	uti_cns_0059015	46175	48776
KOG0563	uti_cns_0165672	1009	909
KOG0567	uti_cns_0236125	1908	4834
KOG0650	uti_cns_0000493	64174	69556
KOG0687	uti_cns_0051904	17185	19691
KOG0688	unitig_231051	7811	9124
KOG0729	uti_cns_0318792	2708	5401
KOG0741	unitig_366354	2246	5404
KOG0780	uti_cns_0077074	35553	37010
KOG0815	uti_cns_0213335	26610	28893
KOG0820	unitig_415590	3050	5133
KOG0861	uti_cns_0104724	19917	23456
KOG0862	uti_cns_0161748	18619	20475
KOG0876	uti_cns_0044189	10010	8883
KOG0888	unitig_117264	5888	7978
KOG0894	unitig_400506	3615	3975
KOG0927	uti_cns_0005446	1207	3223
KOG0937	uti_cns_0075886	1196	961
KOG0948	uti_cns_0174919	15753	22373
KOG0960	uti_cns_0270902	10180	9662
KOG0964	uti_cns_0021446	27202	34765
KOG0969	uti_cns_0013331	26150	32223
KOG0985	uti_cns_0007302	44471	51467
KOG0989	uti_cns_0213757	11461	14658
KOG0991	uti_cns_0225130	1092	770
KOG1058	uti_cns_0125130	3862	7715
KOG1068	uti_cns_0049430	20597	23902
KOG1088	uti_cns_0152754	7092	7487
KOG1099	uti_cns_0065932	6391	8750
KOG1112	uti_cns_0253376	2639	5923
KOG1123	uti_cns_0041710	44578	50902
KOG1137	uti_cns_0068551	10503	8866
KOG1145	uti_cns_0204225	10096	9902
KOG1159	uti_cns_0129576	28297	34098
KOG1185	uti_cns_0104265	16552	22420
KOG1211	uti_cns_0178029	24040	28002
KOG1235	uti_cns_0049807	18857	22538
KOG1241	uti_cns_0323910	1593	4317
KOG1272	uti_cns_0088483	10490	9456
KOG1299	uti_cns_0179248	4050	7815
KOG1322	unitig_166123	2594	4208
KOG1335	uti_cns_0293816	5566	8756
KOG1349	uti_cns_0133918	3124	7050
KOG1350	unitig_449676	1554	58
KOG1353	uti_cns_0000008	3066	4592
KOG1355	uti_cns_0054928	6349	9637
KOG1358	uti_cns_0344117	1063	969
KOG1367	uti_cns_0019845	10081	9887
KOG1373	uti_cns_0355466	2758	4149
KOG1374	uti_cns_0201639	28349	32546
KOG1390	uti_cns_0205244	7958	9630
KOG1393	uti_cns_0123112	23294	26529
KOG1394	uti_cns_0323270	6281	8614
KOG1439	uti_cns_0031671	10380	13514
KOG1458	uti_cns_0104724	14832	17097
KOG1463	unitig_364624	2375	3655
KOG1466	uti_cns_0445552	1106	865
KOG1468	uti_cns_0136878	18088	21538
KOG1498	uti_cns_0005319	11021	14590
KOG1523	uti_cns_0038361	15756	21375
KOG1532	uti_cns_0052083	5160	7678
KOG1533	uti_cns_0024926	1600	629
KOG1534	uti_cns_0063498	17024	20852
KOG1535	uti_cns_0154330	27972	30396
KOG1540	uti_cns_0164372	5733	8261
KOG1541	uti_cns_0054463	10357	9871
KOG1549	uti_cns_0162510	1011	2366
KOG1555	uti_cns_0105596	18751	22330
KOG1556	uti_cns_0144110	10071	9986
KOG1596	uti_cns_0301156	1001	924
KOG1597	uti_cns_0161690	2939	3874
KOG1636	uti_cns_0271325	11812	13064
KOG1637	uti_cns_0156390	10661	9955
KOG1643	uti_cns_0190674	10071	13414
KOG1647	uti_cns_0178029	15431	16240
KOG1662	uti_cns_0170621	4461	8137
KOG1664	uti_cns_0275692	6091	8594
KOG1688	uti_cns_0277733	10442	9430
KOG1712	unitig_376538	7936	8869
KOG1723	uti_cns_0085063	5205	8137
KOG1727	uti_cns_0106467	3765	5873
KOG1733	unitig_376491	2435	2866
KOG1746	uti_cns_0282469	1428	2874
KOG1758	uti_cns_0299162	2434	4767
KOG1760	uti_cns_0118134	12169	14784
KOG1769	uti_cns_0161153	16799	19905
KOG1770	uti_cns_0220828	6393	7693
KOG1774	unitig_387306	4974	5370
KOG1775	uti_cns_0291414	2745	4368
KOG1780	uti_cns_0115496	1069	975
KOG1781	uti_cns_0068397	11894	13779
KOG1795	uti_cns_0153788	1086	963
KOG1800	uti_cns_0205431	10976	15068
KOG1816	uti_cns_0161441	13543	14526
KOG1872	uti_cns_0022493	15263	19767
KOG1885	uti_cns_0216559	3317	7312
KOG1889	uti_cns_0014572	20479	26842
KOG1936	uti_cns_0416124	1258	866
KOG1980	uti_cns_0146664	26965	28762
KOG2004	uti_cns_0123177	10209	9805
KOG2017	uti_cns_0088715	20349	24943
KOG2035	uti_cns_0193554	2594	6641
KOG2044	uti_cns_0228484	1046	957
KOG2104	uti_cns_0245646	10536	9624
KOG2303	uti_cns_0072168	14512	18695
KOG2311	uti_cns_0042414	14690	21384
KOG2415	uti_cns_0174596	23094	27596
KOG2446	uti_cns_0242906	1643	4607
KOG2451	unitig_379871	6155	7986
KOG2472	uti_cns_0210440	3291	6782
KOG2481	uti_cns_0213213	1016	806
KOG2519	uti_cns_0036549	12971	17152
KOG2529	uti_cns_0150163	7204	8964
KOG2531	uti_cns_0007076	70868	74978
KOG2535	uti_cns_0137998	10171	9999
KOG2537	uti_cns_0314787	7091	9707
KOG2572	uti_cns_0146793	2177	5594
KOG2575	uti_cns_0255736	1698	988
KOG2606	uti_cns_0105237	3371	5196
KOG2613	uti_cns_0267051	4740	6317
KOG2623	uti_cns_0260210	4363	5853
KOG2638	uti_cns_0022697	27422	33550
KOG2653	uti_cns_0061485	18373	19818
KOG2680	uti_cns_0189977	10506	13382
KOG2703	unitig_313871	3607	7731
KOG2707	uti_cns_0225306	13426	18832
KOG2719	uti_cns_0081033	15659	20468
KOG2726	uti_cns_0138371	40671	42871
KOG2728	uti_cns_0056273	30480	33520
KOG2757	uti_cns_0194311	1204	992
KOG2770	uti_cns_0215971	18252	19325
KOG2775	uti_cns_0166055	11274	14378
KOG2781	uti_cns_0153994	24342	26480
KOG2784	uti_cns_0046644	10304	9882
KOG2785	uti_cns_0013260	32898	35679
KOG2792	uti_cns_0138032	20047	23751
KOG2807	uti_cns_0252188	10294	9316
KOG2825	uti_cns_0293929	3679	7283
KOG2833	uti_cns_0103933	33993	37472
KOG2851	uti_cns_0051818	20831	24029
KOG2874	uti_cns_0172691	1204	920
KOG2906	uti_cns_0174070	1244	3768
KOG2908	uti_cns_0089034	3862	7162
KOG2909	uti_cns_0077147	12432	16121
KOG2916	uti_cns_0194136	10455	9875
KOG2930	uti_cns_0205755	2342	4294
KOG2948	uti_cns_0138309	2436	5316
KOG2967	uti_cns_0263145	1377	952
KOG2971	uti_cns_0168842	16708	19783
KOG3013	uti_cns_0360782	5968	7215
KOG3048	uti_cns_0204583	5234	7856
KOG3049	unitig_342524	1112	436
KOG3052	uti_cns_0038686	25969	28587
KOG3147	uti_cns_0054936	19918	24068
KOG3157	uti_cns_0239045	1131	957
KOG3163	unitig_316061	3199	5129
KOG3167	uti_cns_0088741	6375	8664
KOG3174	uti_cns_0038615	10112	9699
KOG3180	unitig_423849	1206	2241
KOG3185	uti_cns_0274206	6813	9375
KOG3189	uti_cns_0182465	17165	19728
KOG3205	uti_cns_0094291	10121	11682
KOG3218	uti_cns_0213079	10328	9953
KOG3222	uti_cns_0013590	10123	9996
KOG3232	uti_cns_0259521	357	971
KOG3237	uti_cns_0021613	2261	4507
KOG3239	uti_cns_0038400	19872	22016
KOG3275	uti_cns_0110703	3398	4773
KOG3285	uti_cns_0246948	4452	5762
KOG3295	unitig_420928	5201	6849
KOG3313	uti_cns_0031932	6608	8487
KOG3318	uti_cns_0114376	33783	35999
KOG3330	uti_cns_0353750	1056	3380
KOG3343	uti_cns_0228321	10112	9965
KOG3349	uti_cns_0319113	3093	4909
KOG3361	uti_cns_0267492	8211	9771
KOG3387	uti_cns_0448267	1184	2800
KOG3400	uti_cns_0324505	6801	9018
KOG3404	uti_cns_0339483	1034	2243
KOG3405	uti_cns_0123417	19475	22721
KOG3432	uti_cns_0171726	10410	9730
KOG3448	uti_cns_0099606	15970	19346
KOG3459	uti_cns_0030839	36897	38474
KOG3479	uti_cns_0102230	1812	946
KOG3482	uti_cns_0065563	6553	7406
KOG3493	uti_cns_0243237	2531	2752
KOG3499	unitig_141452	1709	1903
KOG3503	uti_cns_0174264	15826	16904
KOG3855	uti_cns_0207583	5052	7557
KOG3954	uti_cns_0208180	14887	17597
KOG4392	uti_cns_0052779	7397	8278
KOG4655	uti_cns_0133816	3069	4746

## Sheet: Table S3
Table S3 - Busco gene list
OrthoGroupID	SP80-3280	Sorghum bicolor	Description
EOG09360002	Duplicated	Complete	Zinc finger, UBR-type
EOG0936000A	Duplicated	Complete	Zinc finger, RING/FYVE/PHD-type
EOG0936001N	Duplicated	Complete	PIK-related kinase
EOG0936001W	Duplicated	Complete	Uncharacterized protein
EOG09360025	Duplicated	Complete	SNF2-related, N-terminal domain
EOG0936003Z	Duplicated	Complete	P-loop containing nucleoside triphosphate hydrolases superfamily protein
EOG0936004R	Duplicated	Complete	Telomere length regulation protein, conserved domain
EOG0936004W	Duplicated	Complete	DNA-directed DNA polymerase, family B
EOG0936008E	Duplicated	Duplicated	Zinc finger, RING/FYVE/PHD-type
EOG0936008K	Complete	Complete	Magnesium chelatase, subunit H, N-terminal
EOG09360091	Duplicated	Complete	WD40 repeat
EOG0936009W	Complete	Complete	Uncharacterized protein
EOG093600CA	Duplicated	Complete	oxoprolinase 1
EOG093600CH	Duplicated	Complete	RNA helicase, ATP-dependent, SK12/DOB1 protein
EOG093600CL	Duplicated	Complete	Leucine-rich repeat domain, L domain-like
EOG093600DF	Complete	Complete	XPG/Rad2 endonuclease
EOG093600DJ	Duplicated	Complete	Putative nucleotide-binding C-terminal domain
EOG093600DL	Duplicated	Complete	IKI3
EOG093600EH	Duplicated	Complete	binding
EOG093600FR	Duplicated	Complete	Gene of unknown function
EOG093600G6	Duplicated	Complete	Zinc finger, RING/FYVE/PHD-type
EOG093600GM	Duplicated	Complete	Sec7 domain
EOG093600H1	Duplicated	Complete	Timeless protein
EOG093600IQ	Duplicated	Complete	Structural maintenance of chromosomes protein
EOG093600K5	Duplicated	Complete	WD40 repeat
EOG093600LV	Duplicated	Complete	WD40 repeat
EOG093600N9	Duplicated	Complete	Uncharacterized protein
EOG093600NS	Duplicated	Complete	ABC transporter type 1, transmembrane domain
EOG093600O6	Fragmented	Complete	Condensin-2 complex subunit G2
EOG093600OF	Duplicated	Complete	ubiquitin-protein ligase 7
EOG093600ON	Complete	Complete	ATP-grasp fold, subdomain 1
EOG093600OU	Duplicated	Complete	Nuclear pore protein 84/107
EOG093600P5	Duplicated	Complete	FCP1 homology domain
EOG093600PE	Duplicated	Complete	ABC transporter type 1, transmembrane domain
EOG093600QB	Duplicated	Complete	Protein kinase domain
EOG093600R5	Duplicated	Complete	Isoleucine-tRNA ligase
EOG093600SL	Fragmented	Complete	Ribosomal protein S5 domain 2-type fold
EOG093600SS	Duplicated	Complete	DIS3-like exonuclease 2
EOG093600SY	Duplicated	Complete	SNF2-related, N-terminal domain
EOG093600T6	Duplicated	Complete	Immunoglobulin E-set
EOG093600T8	Duplicated	Complete	Uncharacterized protein
EOG093600TY	Duplicated	Complete	Uncharacterized protein
EOG093600TZ	Duplicated	Complete	Glycine-tRNA ligase, alpha subunit
EOG093600U4	Duplicated	Complete	Pentatricopeptide repeat
EOG093600U9	Duplicated	Complete	Carboxypeptidase, regulatory domain
EOG093600UX	Complete	Complete	Kinesin-like protein
EOG093600W2	Duplicated	Complete	Armadillo-type fold
EOG093600WS	Duplicated	Complete	Tetratricopeptide repeat (TPR)-like superfamily protein
EOG093600X9	Duplicated	Complete	Kinesin-like protein
EOG093600XL	Complete	Complete	proton gradient regulation 3
EOG093600YH	Duplicated	Complete	Putative uncharacterized protein
EOG093600ZL	Duplicated	Complete	Disease resistance protein (TIR-NBS class)
EOG0936011P	Duplicated	Complete	Phox-associated domain
EOG0936011U	Complete	Complete	expressed protein
EOG0936011V	Complete	Complete	ATP-dependent RNA helicase Ski2, C-terminal
EOG09360146	Duplicated	Complete	Putative uncharacterized protein
EOG09360155	Complete	Complete	Helicase superfamily 1/2, ATP-binding domain, DinG/Rad3-type
EOG0936015N	Duplicated	Complete	Pentatricopeptide repeat (PPR) superfamily protein
EOG0936017C	Fragmented	Complete	WD40-repeat-containing domain
EOG0936017K	Duplicated	Complete	Protein kinase domain
EOG09360199	Duplicated	Complete	Pentatricopeptide repeat
EOG0936019N	Duplicated	Complete	Glycoside hydrolase, catalytic domain
EOG0936019X	Duplicated	Complete	Translation elongation factor EFTs/EF1B
EOG093601AL	Duplicated	Complete	Cellulose synthase
EOG093601AN	Duplicated	Complete	transcription coactivators
EOG093601CE	Duplicated	Complete	Uncharacterized protein
EOG093601CM	Duplicated	Complete	Uncharacterized protein
EOG093601CX	Duplicated	Complete	Leucine-rich repeat
EOG093601DT	Duplicated	Complete	Tetratricopeptide repeat
EOG093601FF	Duplicated	Complete	Tetratricopeptide repeat
EOG093601FH	Duplicated	Complete	Armadillo-type fold
EOG093601G4	Duplicated	Complete	Tetratricopeptide repeat (TPR)-like superfamily protein
EOG093601IB	Duplicated	Complete	Alkaline phosphatase-like, alpha/beta/alpha
EOG093601IL	Fragmented	Complete	Alpha/Beta hydrolase fold
EOG093601IV	Duplicated	Complete	P-loop containing nucleoside triphosphate hydrolases superfamily protein
EOG093601IY	Duplicated	Complete	Pentatricopeptide repeat (PPR) superfamily protein
EOG093601KV	Duplicated	Complete	WD40 repeat
EOG093601KY	Duplicated	Complete	DYW domain
EOG093601LZ	Duplicated	Complete	Uncharacterized protein
EOG093601M6	Duplicated	Complete	Alkaline-phosphatase-like family protein
EOG093601MF	Duplicated	Complete	Zinc finger, RING-type
EOG093601MT	Duplicated	Complete	Uncharacterized protein
EOG093601NK	Duplicated	Complete	GPI ethanolamine phosphate transferase 1
EOG093601NU	Complete	Complete	Condensin subunit 1/Condensin-2 complex subunit D3
EOG093601OK	Duplicated	Complete	Protein kinase domain
EOG093601PF	Duplicated	Complete	Peptidase S8, subtilisin, Ser-active site
EOG093601PJ	Complete	Complete	Alanine-tRNA ligase, class IIc
EOG093601PV	Duplicated	Complete	zinc knuckle (CCHC-type) family protein
EOG093601Q7	Duplicated	Complete	Putative expressed protein
EOG093601QL	Duplicated	Complete	AP complex subunit beta
EOG093601SL	Duplicated	Complete	Gene of unknown function
EOG093601SQ	Duplicated	Complete	WD40 repeat
EOG093601T9	Duplicated	Complete	zinc ion binding
EOG093601TO	Duplicated	Complete	Acyl-CoA dehydrogenase/oxidase, N-terminal
EOG093601TR	Missing	Complete	Pentatricopeptide repeat
EOG093601U2	Duplicated	Complete	Tetratricopeptide repeat (TPR)-like superfamily protein
EOG093601UA	Duplicated	Complete	WD40 repeat
EOG093601UC	Duplicated	Complete	SNF2-related, N-terminal domain
EOG093601V0	Duplicated	Complete	Uncharacterized protein
EOG093601VD	Duplicated	Complete	DYW domain
EOG093601WC	Complete	Complete	CCAAT-binding factor
EOG093601XR	Duplicated	Complete	Asparagine synthase
EOG093601Y2	Duplicated	Complete	Tetratricopeptide repeat
EOG093601Y6	Duplicated	Complete	Tetratricopeptide repeat (TPR)-like superfamily protein
EOG09360205	Duplicated	Complete	DYW domain
EOG0936020C	Duplicated	Complete	Tetratricopeptide repeat (TPR)-like superfamily protein
EOG0936020T	Duplicated	Complete	MCM domain
EOG0936021K	Duplicated	Complete	DYW domain
EOG09360236	Complete	Complete	Rad4 beta-hairpin domain 2
EOG0936023S	Duplicated	Complete	Ankyrin repeat
EOG0936024P	Duplicated	Complete	tubulin-tyrosine ligases
EOG0936024U	Duplicated	Complete	Zinc finger, RING-type
EOG09360254	Duplicated	Complete	Pentatricopeptide repeat
EOG09360259	Complete	Complete	Pentatricopeptide repeat
EOG0936025H	Duplicated	Complete	Poly(ADP-ribose) polymerase, regulatory domain
EOG0936025L	Fragmented	Complete	ATPase, AAA-type, core
EOG0936026P	Duplicated	Complete	Pentatricopeptide repeat
EOG0936026R	Duplicated	Complete	Forkhead-associated (FHA) domain
EOG0936026Z	Complete	Complete	Pentatricopeptide repeat (PPR) superfamily protein
EOG0936027I	Duplicated	Complete	Tetratricopeptide repeat (TPR)-like superfamily protein
EOG0936028K	Duplicated	Complete	Immunoglobulin-like fold
EOG0936028O	Duplicated	Complete	Tetratricopeptide repeat
EOG0936028V	Duplicated	Complete	Pentatricopeptide repeat (PPR) superfamily protein
EOG09360296	Duplicated	Complete	PIN domain
EOG093602A0	Missing	Complete	Gelsolin-like domain
EOG093602C3	Duplicated	Complete	Tetratricopeptide repeat (TPR)-like superfamily protein
EOG093602CL	Duplicated	Complete	Zinc finger, RanBP2-type
EOG093602E8	Duplicated	Complete	Alpha-N-acetylglucosaminidase
EOG093602EO	Missing	Complete	Helicase, C-terminal
EOG093602EU	Duplicated	Complete	ATP-grasp fold
EOG093602F2	Duplicated	Complete	Pentatricopeptide repeat
EOG093602FO	Missing	Complete	Pentatricopeptide repeat
EOG093602GP	Duplicated	Complete	Glycosyl hydrolase, family 13, catalytic domain
EOG093602H1	Duplicated	Complete	DNA helicase (DNA repair), Rad3 type
EOG093602HL	Duplicated	Complete	Uncharacterized protein
EOG093602I0	Duplicated	Complete	WD40 repeat
EOG093602IG	Duplicated	Complete	Condensin complex subunit 3
EOG093602K0	Duplicated	Complete	RNA recognition motif domain
EOG093602KH	Duplicated	Complete	Dynamin superfamily
EOG093602KV	Duplicated	Complete	E3 UFM1-protein ligase 1 homolog
EOG093602LT	Duplicated	Complete	Uncharacterized protein
EOG093602MY	Duplicated	Complete	Dynamin superfamily
EOG093602N6	Missing	Complete	Pentatricopeptide repeat (PPR-like) superfamily protein
EOG093602O1	Duplicated	Complete	Uncharacterized protein
EOG093602OJ	Duplicated	Complete	Tetratricopeptide repeat (TPR)-like superfamily protein
EOG093602PW	Duplicated	Complete	Tetratricopeptide repeat (TPR)-like superfamily protein
EOG093602QH	Complete	Complete	Pentatricopeptide repeat
EOG093602QV	Duplicated	Complete	Mini-chromosome maintenance protein
EOG093602RY	Duplicated	Complete	Peptidase S9A, prolyl oligopeptidase
EOG093602S0	Duplicated	Complete	Gamma-tubulin complex component 4 homolog
EOG093602SP	Duplicated	Complete	Uncharacterized protein
EOG093602SW	Duplicated	Complete	Pentatricopeptide repeat (PPR) superfamily protein
EOG093602T8	Missing	Complete	Pentatricopeptide repeat
EOG093602TY	Duplicated	Complete	Neurolysin/Thimet oligopeptidase, N-terminal
EOG093602U5	Duplicated	Complete	Pentatricopeptide repeat (PPR) superfamily protein
EOG093602UL	Duplicated	Complete	pentatricopeptide (PPR) repeat-containing protein
EOG093602V4	Missing	Missing	Glycoside hydrolase, catalytic domain
EOG093602VC	Duplicated	Complete	Tetratricopeptide repeat (TPR)-like superfamily protein
EOG093602VE	Duplicated	Complete	Protein arginine N-methyltransferase
EOG093602VI	Complete	Complete	Pentatricopeptide repeat
EOG093602WA	Duplicated	Complete	Pentatricopeptide repeat (PPR) superfamily protein
EOG093602X4	Duplicated	Complete	Uncharacterized protein
EOG093602XV	Complete	Complete	Pentatricopeptide repeat (PPR) superfamily protein
EOG093602XZ	Fragmented	Complete	Pentatricopeptide repeat
EOG093602Y5	Duplicated	Complete	SNF2-related, N-terminal domain
EOG093602Y9	Duplicated	Complete	CASTOR/POLLUX/SYM8 ion channels
EOG093602YD	Complete	Complete	Pentatricopeptide repeat
EOG093602Z8	Duplicated	Complete	MCM domain
EOG093602ZN	Duplicated	Complete	Peptidase S9A, prolyl oligopeptidase
EOG09360300	Complete	Complete	Pentatricopeptide repeat (PPR-like) superfamily protein
EOG09360317	Complete	Complete	Ribosomal protein S5 domain 2-type fold
EOG0936031D	Duplicated	Complete	ARM repeat superfamily protein
EOG0936031Y	Duplicated	Complete	Protein kinase domain
EOG0936032C	Duplicated	Complete	Uncharacterized protein
EOG0936032P	Duplicated	Complete	Pentatricopeptide repeat (PPR) superfamily protein
EOG0936033H	Duplicated	Complete	Uncharacterized protein
EOG0936033V	Duplicated	Complete	WD40 repeat
EOG09360353	Duplicated	Complete	Pentatricopeptide repeat (PPR) superfamily protein
EOG09360358	Duplicated	Complete	FG-GAP repeat-containing protein
EOG0936035H	Missing	Complete	Pentatricopeptide repeat (PPR-like) superfamily protein
EOG0936035T	Complete	Complete	Smr domain
EOG0936035U	Duplicated	Complete	S-adenosyl-L-methionine-dependent methyltransferase
EOG0936036G	Duplicated	Complete	Protein kinase domain
EOG0936036H	Complete	Complete	pentatricopeptide (PPR) repeat-containing protein
EOG0936036V	Complete	Complete	Nucleolar protein 14
EOG0936037E	Duplicated	Complete	Pentatricopeptide repeat (PPR) superfamily protein
EOG0936037T	Duplicated	Complete	Thioredoxin-like fold
EOG0936037Y	Duplicated	Complete	Transglutaminase-like
EOG09360383	Duplicated	Complete	Uncharacterized protein
EOG0936038D	Duplicated	Complete	4-hydroxy-3-methylbut-2-en-1-yl diphosphate synthase, atypical
EOG0936038M	Duplicated	Complete	Cytochrome B561-related
EOG0936038S	Duplicated	Complete	SWIM zinc finger family protein
EOG0936038Z	Duplicated	Complete	Pentatricopeptide repeat (PPR) superfamily protein
EOG09360391	Duplicated	Complete	DnaJ domain
EOG09360394	Complete	Complete	Protein kinase domain
EOG093603DJ	Complete	Complete	Glycoside hydrolase, catalytic domain
EOG093603DO	Duplicated	Complete	Pentatricopeptide repeat
EOG093603EX	Duplicated	Complete	Tetratricopeptide repeat (TPR)-like superfamily protein
EOG093603F5	Duplicated	Complete	DNA mismatch repair protein MutS, type 2
EOG093603FC	Duplicated	Complete	Ribonuclease II/R family protein
EOG093603FG	Duplicated	Complete	Pentatricopeptide repeat
EOG093603FS	Duplicated	Complete	Tetratricopeptide repeat
EOG093603GP	Duplicated	Complete	Pentatricopeptide repeat
EOG093603H7	Missing	Complete	Pentatricopeptide repeat (PPR) superfamily protein
EOG093603HD	Duplicated	Complete	Ribosomal protein S5 domain 2-type fold
EOG093603I2	Duplicated	Complete	Pentatricopeptide repeat
EOG093603IB	Duplicated	Complete	DNA mismatch repair protein MutS, type 2
EOG093603IM	Duplicated	Complete	Pentatricopeptide repeat (PPR) superfamily protein
EOG093603J1	Duplicated	Complete	Peptidase S9, prolyl oligopeptidase, catalytic domain
EOG093603J5	Duplicated	Complete	Tetratricopeptide repeat (TPR)-like superfamily protein
EOG093603JD	Duplicated	Duplicated	Peptidase S8, subtilisin-related
EOG093603K3	Duplicated	Complete	BTB/POZ domain-containing protein
EOG093603K7	Duplicated	Complete	Pentatricopeptide repeat
EOG093603K9	Duplicated	Complete	Armadillo
EOG093603KJ	Duplicated	Complete	Pentatricopeptide repeat (PPR) superfamily protein
EOG093603LQ	Duplicated	Complete	Protein kinase domain
EOG093603M5	Duplicated	Complete	Glycosyl hydrolase, family 13, catalytic domain
EOG093603MT	Missing	Complete	UbiB domain
EOG093603NH	Duplicated	Complete	Kinesin-like protein
EOG093603OJ	Duplicated	Complete	GPI transamidase component family protein / Gaa1-like family protein
EOG093603OL	Duplicated	Complete	Vacuolar sorting protein 39/Transforming growth factor beta receptor-associated domain 1
EOG093603OR	Duplicated	Complete	Pentatricopeptide repeat (PPR) superfamily protein
EOG093603OV	Duplicated	Complete	P-loop containing nucleoside triphosphate hydrolase
EOG093603PK	Duplicated	Complete	NHL domain-containing protein
EOG093603PO	Duplicated	Complete	Nucleoporin Nup85-like
EOG093603PW	Duplicated	Complete	S1 domain
EOG093603QH	Duplicated	Complete	Tyrosyl-DNA phosphodiesterase I
EOG093603QQ	Duplicated	Complete	Six-hairpin glycosidase-like
EOG093603QT	Duplicated	Complete	Pentatricopeptide repeat
EOG093603RD	Duplicated	Complete	FAD/NAD(P)-binding oxidoreductase family protein
EOG093603RW	Duplicated	Complete	DEAD/DEAH box helicase domain
EOG093603SM	Complete	Complete	Nucleoside phosphatase GDA1/CD39
EOG093603SR	Duplicated	Complete	Glycoside hydrolase, family 1
EOG093603SX	Duplicated	Complete	Pentatricopeptide repeat (PPR) superfamily protein
EOG093603T3	Duplicated	Complete	Tetratricopeptide repeat (TPR)-like superfamily protein
EOG093603TE	Duplicated	Complete	Armadillo-type fold
EOG093603UO	Missing	Missing	Tetratricopeptide repeat (TPR)-like superfamily protein
EOG093603UU	Duplicated	Complete	Glycoside hydrolase family 47
EOG093603UW	Duplicated	Complete	Uncharacterized protein
EOG093603VH	Duplicated	Complete	WD40 repeat
EOG093603VX	Duplicated	Complete	Mitochondrial transcription termination factor family protein
EOG093603VZ	Duplicated	Complete	RNA helicase family protein
EOG093603W4	Duplicated	Complete	ABC-2 type transporter
EOG093603W7	Duplicated	Complete	Protein kinase domain
EOG093603WH	Complete	Complete	Leucine-rich repeat
EOG093603WZ	Fragmented	Complete	MT-A70-like
EOG093603XJ	Duplicated	Complete	SWAP/Surp
EOG093603XO	Duplicated	Fragmented	Protein of unknown function (DUF1399)
EOG093603YN	Duplicated	Complete	GTP binding domain
EOG093603Z1	Duplicated	Complete	Putative uncharacterized protein
EOG093603ZW	Missing	Missing	Protein kinase domain
EOG0936040G	Duplicated	Complete	Homing endonuclease
EOG0936041E	Duplicated	Complete	Pentatricopeptide repeat (PPR) superfamily protein
EOG0936041M	Duplicated	Complete	Winged helix-turn-helix DNA-binding domain
EOG0936041Q	Duplicated	Missing	ABC transporter, conserved site
EOG0936041Y	Duplicated	Complete	Elongation factor G, III-V domain
EOG09360424	Complete	Complete	Pentatricopeptide repeat (PPR-like) superfamily protein
EOG0936042H	Duplicated	Complete	PUG domain
EOG0936042R	Missing	Complete	Pentatricopeptide repeat (PPR) superfamily protein
EOG09360439	Complete	Complete	ATP-grasp fold
EOG0936043P	Duplicated	Complete	F-box/RNI-like superfamily protein
EOG0936043U	Duplicated	Complete	Phosphomethylpyrimidine synthase
EOG0936044V	Duplicated	Missing	mitochondrial editing factor 9
EOG0936045K	Duplicated	Complete	Pentatricopeptide repeat (PPR) superfamily protein
EOG0936046G	Duplicated	Complete	Pentatricopeptide repeat
EOG0936047E	Fragmented	Complete	Tetratricopeptide repeat
EOG0936048K	Duplicated	Complete	Coenzyme Q-binding protein COQ10, START domain
EOG09360490	Duplicated	Complete	Pentatricopeptide repeat (PPR) superfamily protein
EOG0936049L	Duplicated	Complete	Tetratricopeptide repeat (TPR)-like superfamily protein
EOG093604AJ	Duplicated	Complete	DNA polymerase alpha, subunit B
EOG093604B8	Duplicated	Complete	Golgi transport complex protein-related
EOG093604BC	Duplicated	Complete	Aminoacyl-tRNA synthetase, class II
EOG093604C7	Duplicated	Complete	Pentatricopeptide repeat (PPR-like) superfamily protein
EOG093604CE	Duplicated	Complete	Cwf19-like, C-terminal domain-1
EOG093604D2	Duplicated	Complete	Pentatricopeptide repeat
EOG093604D4	Duplicated	Complete	Elongation factor G, III-V domain
EOG093604D9	Duplicated	Complete	Metallo-beta-lactamase
EOG093604DG	Duplicated	Complete	Pentatricopeptide repeat
EOG093604DM	Duplicated	Complete	Pentatricopeptide repeat (PPR) superfamily protein
EOG093604F0	Duplicated	Complete	Glycoside hydrolase, catalytic domain
EOG093604F6	Duplicated	Complete	DEAD/DEAH box helicase domain
EOG093604FE	Duplicated	Complete	Urea active transporter
EOG093604FM	Duplicated	Complete	Calcium permeable stress-gated cation channel 1, N-terminal transmembrane domain
EOG093604HB	Duplicated	Complete	DEAD-box ATP-dependent RNA helicase 24
EOG093604HD	Duplicated	Complete	Putative uncharacterized protein
EOG093604HI	Duplicated	Complete	Pentatricopeptide repeat
EOG093604HK	Duplicated	Complete	pentatricopeptide (PPR) repeat protein
EOG093604HV	Duplicated	Complete	Tetratricopeptide repeat (TPR)-like superfamily protein
EOG093604IO	Duplicated	Complete	Tetratricopeptide repeat (TPR)-like superfamily protein
EOG093604JQ	Duplicated	Complete	Tetratricopeptide repeat (TPR)-like superfamily protein
EOG093604JS	Duplicated	Complete	L-aspartate oxidase
EOG093604JV	Fragmented	Complete	ADF-H/Gelsolin-like domain
EOG093604K0	Missing	Complete	expressed protein
EOG093604KN	Duplicated	Complete	Aminotransferase class IV
EOG093604LD	Duplicated	Complete	Pentatricopeptide repeat
EOG093604LM	Duplicated	Complete	RNA recognition motif domain
EOG093604MP	Duplicated	Complete	Aldehyde dehydrogenase domain
EOG093604MW	Duplicated	Complete	Glutamate/phenylalanine/leucine/valine dehydrogenase
EOG093604MY	Duplicated	Complete	DNA polymerase, Y-family, little finger domain
EOG093604NO	Duplicated	Complete	Cyclophilin-type peptidyl-prolyl cis-trans isomerase
EOG093604OT	Complete	Complete	Kinesin motor domain
EOG093604P1	Duplicated	Complete	Tetratricopeptide repeat
EOG093604P6	Duplicated	Complete	Peptidase S49
EOG093604PT	Fragmented	Complete	Peptidase C78, ubiquitin fold modifier-specific peptidase 1/ 2
EOG093604PU	Duplicated	Complete	tRNA uridine 5-carboxymethylaminomethyl modification enzyme MnmG
EOG093604QJ	Duplicated	Complete	Conserved oligomeric Golgi complex subunit 6
EOG093604R2	Duplicated	Complete	Translation protein, beta-barrel domain
EOG093604R6	Duplicated	Complete	Pentatricopeptide repeat (PPR-like) superfamily protein
EOG093604R7	Duplicated	Complete	tRNA(Ile)-lysidine/2-thiocytidine synthase, N-terminal
EOG093604RL	Duplicated	Complete	nucleic acid binding
EOG093604SP	Duplicated	Complete	Zinc finger, RING/FYVE/PHD-type
EOG093604T4	Duplicated	Complete	Methylthiotransferase
EOG093604TP	Duplicated	Complete	Cwf19-like, C-terminal domain-1
EOG093604TS	Duplicated	Complete	DEAD/DEAH box helicase domain
EOG093604U7	Duplicated	Complete	CTLH, C-terminal LisH motif
EOG093604UF	Missing	Complete	Pentatricopeptide repeat (PPR) superfamily protein
EOG093604V6	Complete	Complete	DYW domain
EOG093604VR	Duplicated	Complete	Plus-3 domain
EOG093604W6	Duplicated	Complete	Pentatricopeptide repeat
EOG093604WD	Duplicated	Complete	Pentatricopeptide repeat
EOG093604WH	Duplicated	Complete	Pentatricopeptide repeat (PPR) superfamily protein
EOG093604WU	Duplicated	Complete	Uncharacterized protein
EOG093604X5	Duplicated	Complete	Metallo-beta-lactamase
EOG093604XX	Duplicated	Complete	GPI transamidase component PIG-S-related
EOG093604Y6	Duplicated	Complete	clathrin adaptor complexes medium subunit family protein
EOG093604YC	Complete	Complete	nitroreductase family protein
EOG093604YI	Duplicated	Complete	Rhodanese-like domain
EOG093604YO	Duplicated	Complete	Protein kinase domain
EOG093604Z0	Missing	Complete	Pentatricopeptide repeat (PPR-like) superfamily protein
EOG093604ZI	Duplicated	Complete	N-acetylglucosaminyl transferase component
EOG093604ZR	Missing	Missing	Helicase, C-terminal
EOG0936051T	Duplicated	Complete	FAD-linked oxidase, C-terminal
EOG09360525	Duplicated	Complete	Phytoene desaturase
EOG0936052S	Duplicated	Complete	Ribonuclease H-like domain
EOG0936053E	Duplicated	Complete	5'-3' exonuclease, C-terminal domain
EOG0936053F	Duplicated	Complete	Uncharacterized protein
EOG09360541	Duplicated	Complete	Pentatricopeptide repeat
EOG09360548	Duplicated	Complete	Membralin
EOG0936054G	Fragmented	Complete	Pentatricopeptide repeat
EOG09360557	Duplicated	Complete	Carbohydrate kinase, FGGY, N-terminal
EOG09360558	Duplicated	Complete	Uncharacterized protein
EOG0936055I	Duplicated	Complete	Uncharacterized protein
EOG0936055R	Duplicated	Complete	WW domain-containing protein
EOG0936056C	Duplicated	Complete	Uncharacterized protein
EOG0936056J	Fragmented	Complete	Uncharacterized protein
EOG0936057B	Duplicated	Complete	Uncharacterized protein
EOG09360595	Duplicated	Complete	RZZ complex, subunit Zw10
EOG0936059C	Complete	Complete	Pentatricopeptide repeat
EOG0936059L	Duplicated	Complete	Leucine-rich repeat domain, L domain-like
EOG093605A0	Duplicated	Complete	Pentatricopeptide repeat
EOG093605AK	Duplicated	Complete	AAA+ ATPase domain
EOG093605BP	Missing	Complete	ATP-dependent DNA helicase RecQ, zinc-binding domain
EOG093605BU	Complete	Complete	Pentatricopeptide repeat (PPR-like) superfamily protein
EOG093605C3	Duplicated	Complete	Pentatricopeptide repeat (PPR) superfamily protein
EOG093605CQ	Complete	Complete	Pentatricopeptide repeat (PPR) superfamily protein
EOG093605DD	Duplicated	Complete	Protein kinase domain
EOG093605DE	Duplicated	Complete	Uncharacterized protein
EOG093605DF	Duplicated	Complete	Putative uncharacterized protein
EOG093605DG	Duplicated	Complete	Amidase
EOG093605E3	Duplicated	Complete	DYW domain
EOG093605E8	Duplicated	Complete	Cryptochrome/DNA photolyase, FAD-binding domain
EOG093605E9	Missing	Complete	Carotenoid oxygenase
EOG093605FL	Duplicated	Complete	SANT/Myb domain
EOG093605GO	Missing	Complete	Pentatricopeptide repeat
EOG093605I3	Duplicated	Complete	Tetratricopeptide repeat (TPR)-like superfamily protein
EOG093605IQ	Duplicated	Complete	Uncharacterized protein
EOG093605IT	Complete	Complete	Pentatricopeptide repeat (PPR) superfamily protein
EOG093605J6	Complete	Complete	Aldehyde dehydrogenase domain
EOG093605K4	Duplicated	Complete	BRCT domain
EOG093605M5	Missing	Complete	Uncharacterized protein
EOG093605ME	Duplicated	Complete	Ubiquitin fusion degradation UFD1 family protein
EOG093605MM	Fragmented	Complete	Uncharacterized protein
EOG093605MS	Duplicated	Complete	Protein arginine N-methyltransferase
EOG093605MY	Complete	Complete	Pentatricopeptide repeat
EOG093605NL	Duplicated	Complete	RING/U-box superfamily protein
EOG093605OJ	Duplicated	Complete	Pentatricopeptide repeat
EOG093605OT	Duplicated	Missing	S-adenosyl-L-methionine-dependent methyltransferase
EOG093605PB	Missing	Complete	Protein kinase domain
EOG093605PH	Duplicated	Complete	Uncharacterized protein
EOG093605PR	Duplicated	Complete	Zinc finger, C3HC-like
EOG093605PS	Duplicated	Duplicated	Glucose-6-phosphate dehydrogenase
EOG093605QW	Duplicated	Complete	Thiamine pyrophosphate enzyme, central domain
EOG093605R5	Duplicated	Complete	Tetratricopeptide repeat (TPR)-like superfamily protein
EOG093605RH	Duplicated	Complete	Pentatricopeptide repeat
EOG093605RL	Duplicated	Complete	Methionyl-tRNA synthetase
EOG093605SE	Missing	Complete	Putative expressed protein
EOG093605T0	Complete	Complete	Dual specificity protein phosphatase domain
EOG093605TB	Duplicated	Complete	Ankyrin repeat
EOG093605TG	Duplicated	Complete	Aminoacyl-tRNA synthetase, class I, anticodon-binding
EOG093605TN	Duplicated	Complete	Membrane bound O-acyl transferase, MBOAT
EOG093605TV	Duplicated	Complete	Uncharacterized protein
EOG093605UA	Duplicated	Complete	Pentatricopeptide repeat (PPR-like) superfamily protein
EOG093605UB	Duplicated	Complete	Uncharacterized protein
EOG093605UZ	Duplicated	Complete	Uncharacterized protein
EOG093605VA	Duplicated	Complete	mitochondrial editing factor 18
EOG093605VH	Duplicated	Complete	Nucleobase-ascorbate transporter 12
EOG093605XN	Duplicated	Complete	Cytochrome P450
EOG093605XW	Duplicated	Complete	DnaJ domain
EOG093605Y2	Missing	Complete	Protein kinase domain
EOG093605YJ	Complete	Complete	MoaB/Mog domain
EOG093605YX	Duplicated	Complete	Pentatricopeptide repeat (PPR) superfamily protein
EOG093605ZP	Duplicated	Complete	Cytochrome P450
EOG09360604	Duplicated	Complete	Mitochodrial transcription termination factor
EOG09360607	Complete	Complete	Pentatricopeptide repeat
EOG0936060Z	Duplicated	Complete	Electron transfer flavoprotein-ubiquinone oxidoreductase
EOG0936061C	Complete	Complete	Pentatricopeptide repeat
EOG0936063C	Duplicated	Complete	DYW domain
EOG09360640	Duplicated	Complete	Isocitrate lyase
EOG0936064Q	Duplicated	Complete	Pentatricopeptide repeat
EOG0936065V	Duplicated	Complete	WW domain
EOG0936066R	Duplicated	Complete	Lycopene beta/epsilon cyclase protein
EOG0936066T	Duplicated	Complete	Translation protein, beta-barrel domain
EOG0936066Y	Duplicated	Complete	WD40 repeat
EOG09360676	Duplicated	Complete	GMP synthase
EOG09360677	Fragmented	Complete	HAD-superfamily hydrolase, subfamily IG, 5'-nucleotidase
EOG09360679	Duplicated	Complete	Protein kinase domain
EOG0936067H	Duplicated	Complete	DEAD-box ATP-dependent RNA helicase 39
EOG0936068L	Duplicated	Complete	Methylthiotransferase
EOG0936068S	Complete	Complete	Putative uncharacterized protein
EOG0936069Q	Complete	Complete	Pentatricopeptide repeat (PPR-like) superfamily protein
EOG0936069S	Duplicated	Complete	Zinc finger, RING-type
EOG0936069X	Missing	Complete	Cytochrome P450
EOG093606A7	Duplicated	Complete	WD40 repeat
EOG093606AC	Duplicated	Complete	Pentatricopeptide repeat
EOG093606C9	Complete	Complete	chromatin remodeling factor18
EOG093606CH	Duplicated	Complete	C-type lectin
EOG093606CI	Missing	Complete	Acetyl-coenzyme A carboxyltransferase, N-terminal
EOG093606CK	Complete	Complete	Ubiquitin-conjugating enzyme E2-binding protein
EOG093606D1	Duplicated	Complete	Actin-related protein 5
EOG093606G1	Complete	Complete	Pheophorbide a oxygenase
EOG093606G2	Duplicated	Complete	ABC-2 type transporter
EOG093606GA	Duplicated	Complete	Tetratricopeptide repeat (TPR)-like superfamily protein
EOG093606K5	Duplicated	Fragmented	RNA polymerase sigma-70
EOG093606KG	Duplicated	Complete	Diphthamide synthesis DHP2, eukaryotic
EOG093606KR	Complete	Complete	Tetratricopeptide repeat (TPR)-like superfamily protein
EOG093606L0	Duplicated	Complete	Quinoprotein alcohol dehydrogenase-like superfamily
EOG093606L8	Duplicated	Complete	Pentatricopeptide repeat
EOG093606LZ	Duplicated	Complete	ubiquitin interaction motif-containing protein
EOG093606MV	Duplicated	Complete	alpha/beta-Hydrolases superfamily protein
EOG093606MY	Duplicated	Complete	Protein CASP
EOG093606N3	Duplicated	Complete	Nucleotide-diphospho-sugar transferases
EOG093606NA	Complete	Complete	Phospholipase D-like domain
EOG093606ND	Duplicated	Complete	RecQ mediated genome instability protein, N-terminal
EOG093606NL	Duplicated	Complete	Pentatricopeptide repeat (PPR) superfamily protein
EOG093606O6	Duplicated	Complete	Pentatricopeptide repeat
EOG093606O8	Duplicated	Complete	Colon cancer-associated Mic1-like
EOG093606O9	Duplicated	Complete	FAD/NAD(P)-binding oxidoreductase family protein
EOG093606OC	Duplicated	Complete	PPM-type phosphatase domain
EOG093606Q8	Duplicated	Complete	DEAD/DEAH box helicase domain
EOG093606QR	Duplicated	Complete	Pentatricopeptide repeat
EOG093606RM	Complete	Missing	Protein kinase domain
EOG093606RP	Duplicated	Complete	SET domain
EOG093606S1	Duplicated	Complete	Alpha-D-phosphohexomutase, alpha/beta/alpha domain I
EOG093606ST	Fragmented	Complete	tRNA A64-2'-O-ribosylphosphate transferase
EOG093606SW	Duplicated	Complete	DEAD/DEAH box helicase domain
EOG093606T7	Complete	Complete	Tyrosyl-DNA phosphodiesterase I
EOG093606UJ	Missing	Complete	Pentatricopeptide repeat (PPR) superfamily protein
EOG093606UT	Duplicated	Complete	violaxanthin de-epoxidase-related
EOG093606VV	Duplicated	Complete	WD40 repeat
EOG093606VY	Duplicated	Complete	Pentatricopeptide repeat
EOG093606W4	Duplicated	Complete	Leucine-rich repeat domain, L domain-like
EOG093606YS	Duplicated	Complete	methyltransferases
EOG093606ZH	Duplicated	Complete	RNA-binding CRS1 / YhbY (CRM) domain protein
EOG093606ZK	Duplicated	Complete	Pentatricopeptide repeat (PPR) superfamily protein
EOG0936070D	Duplicated	Complete	HAD-superfamily hydrolase, subfamily IG, 5'-nucleotidase
EOG0936070W	Duplicated	Duplicated	Protein kinase domain
EOG0936071Y	Duplicated	Complete	Cytochrome P450
EOG09360720	Duplicated	Complete	Aldehyde dehydrogenase domain
EOG09360725	Duplicated	Complete	Zinc finger, PHD-type
EOG0936072X	Duplicated	Complete	Homogentisate 1,2-dioxygenase
EOG0936072Y	Complete	Complete	Galactokinase
EOG0936073E	Duplicated	Complete	RNA (C5-cytosine) methyltransferase
EOG09360748	Duplicated	Complete	Bacterial periplasmic spermidine/putrescine-binding protein
EOG0936075Y	Duplicated	Complete	JmjC domain
EOG0936076E	Duplicated	Complete	Protein of unknown function (DUF668)
EOG0936076T	Duplicated	Complete	NAD(P)-binding Rossmann-fold superfamily protein
EOG0936077B	Duplicated	Complete	plastid transcriptionally active 12
EOG0936077I	Duplicated	Complete	Protoporphyrinogen oxidase
EOG09360784	Complete	Complete	Pentatricopeptide repeat (PPR) superfamily protein
EOG0936079H	Duplicated	Complete	Uncharacterized protein
EOG0936079P	Duplicated	Complete	RNA recognition motif domain
EOG093607BZ	Duplicated	Complete	Bacterial bifunctional deaminase-reductase, C-terminal
EOG093607D0	Duplicated	Complete	Pyridoxal phosphate-dependent transferase
EOG093607E0	Duplicated	Complete	Pentatricopeptide repeat (PPR) superfamily protein
EOG093607E9	Duplicated	Complete	DEAD/DEAH box helicase domain
EOG093607EA	Duplicated	Complete	Tetratricopeptide repeat (TPR)-like superfamily protein
EOG093607EB	Duplicated	Complete	ATP binding
EOG093607EE	Duplicated	Complete	microtubule-associated protein 65-8
EOG093607FC	Duplicated	Complete	TLDc domain
EOG093607FH	Duplicated	Complete	RNA polymerase sigma-70
EOG093607FL	Duplicated	Complete	Argininosuccinate lyase
EOG093607GQ	Duplicated	Complete	Nicastrin
EOG093607HU	Duplicated	Complete	ethylene-dependent gravitropism-deficient and yellow-green-like 3
EOG093607HY	Duplicated	Complete	Uncharacterized protein
EOG093607I5	Duplicated	Complete	Actin family
EOG093607I7	Duplicated	Complete	tRNA-dihydrouridine synthase
EOG093607J8	Missing	Complete	Pentatricopeptide repeat
EOG093607KK	Duplicated	Complete	Pentatricopeptide repeat
EOG093607LD	Duplicated	Complete	Pentatricopeptide repeat
EOG093607NG	Duplicated	Complete	DNA primases
EOG093607NQ	Missing	Complete	Nucleolar, Nop52
EOG093607OL	Duplicated	Complete	sialyltransferase family domain containing protein, expressed
EOG093607OO	Duplicated	Complete	WD40 repeat
EOG093607OT	Duplicated	Complete	Pentatricopeptide repeat
EOG093607OZ	Duplicated	Complete	Leucine-rich repeat domain, L domain-like
EOG093607PL	Duplicated	Complete	Pentatricopeptide repeat
EOG093607PO	Duplicated	Complete	MCM domain
EOG093607QO	Duplicated	Complete	Thiamine phosphate synthase
EOG093607RL	Duplicated	Complete	Uncharacterized protein
EOG093607RN	Duplicated	Complete	Nucleic acid-binding proteins superfamily
EOG093607RU	Complete	Complete	Histidine phosphatase superfamily
EOG093607TC	Duplicated	Complete	transferases
EOG093607TG	Duplicated	Complete	Probable galacturonosyltransferase 10
EOG093607TH	Complete	Complete	NAD(P)H dehydrogenase C1
EOG093607U8	Duplicated	Fragmented	Pentatricopeptide repeat
EOG093607UA	Duplicated	Complete	Sodium/sulphate symporter
EOG093607UE	Duplicated	Complete	Winged helix-turn-helix DNA-binding domain
EOG093607UJ	Duplicated	Complete	Allantoinase
EOG093607UO	Duplicated	Complete	Pentatricopeptide repeat (PPR) superfamily protein
EOG093607WA	Duplicated	Complete	CRS2-associated factor 2, chloroplastic
EOG093607WN	Complete	Complete	3'-5' exonuclease domain
EOG093607XJ	Duplicated	Complete	embryo defective 1381
EOG093607YA	Duplicated	Complete	Tyrosine-tRNA ligase
EOG093607YB	Duplicated	Complete	Alpha/Beta hydrolase fold
EOG093607ZG	Duplicated	Complete	Cyclin-like
EOG093607ZP	Duplicated	Complete	DEAD-box ATP-dependent RNA helicase 57
EOG093607ZT	Duplicated	Complete	Leucine-rich repeat (LRR) family protein
EOG09360803	Duplicated	Complete	Pentatricopeptide repeat
EOG09360806	Duplicated	Complete	Tetratricopeptide repeat (TPR)-like superfamily protein
EOG0936081F	Duplicated	Complete	Pentatricopeptide repeat (PPR) superfamily protein
EOG09360829	Duplicated	Complete	ARM repeat superfamily protein
EOG0936082I	Duplicated	Complete	WD40 repeat
EOG0936082J	Duplicated	Complete	Pentatricopeptide repeat (PPR) superfamily protein
EOG0936082K	Duplicated	Complete	Peptidase M50
EOG0936082Y	Duplicated	Complete	Enolase
EOG0936083D	Duplicated	Complete	Pentatricopeptide repeat (PPR-like) superfamily protein
EOG0936083O	Duplicated	Complete	Acyl-CoA N-acyltransferase
EOG09360843	Duplicated	Complete	Integrator complex subunit 3
EOG0936084P	Duplicated	Complete	Pentatricopeptide repeat (PPR) superfamily protein
EOG0936084R	Duplicated	Complete	Tetratricopeptide repeat (TPR)-like superfamily protein
EOG0936085E	Duplicated	Complete	Tetratricopeptide repeat (TPR)-like superfamily protein
EOG0936085U	Duplicated	Complete	Inositol-tetrakisphosphate 1-kinase
EOG0936086V	Duplicated	Complete	S-adenosyl-L-methionine-dependent methyltransferase
EOG0936086W	Duplicated	Complete	Pentatricopeptide repeat (PPR) superfamily protein
EOG09360877	Fragmented	Complete	pentatricopeptide (PPR) repeat-containing protein
EOG0936087S	Duplicated	Complete	SET domain-containing protein
EOG0936088K	Missing	Complete	Pentatricopeptide repeat
EOG0936088P	Fragmented	Complete	UbiB domain
EOG093608A7	Duplicated	Complete	Ubiquitin domain
EOG093608AK	Duplicated	Complete	Pentatricopeptide repeat (PPR) superfamily protein
EOG093608AS	Duplicated	Complete	Calcineurin-like metallo-phosphoesterase superfamily protein
EOG093608AU	Duplicated	Complete	Tetratricopeptide repeat (TPR)-like superfamily protein
EOG093608AX	Duplicated	Complete	Peptidase M20
EOG093608B1	Duplicated	Complete	Trigger factor
EOG093608BO	Duplicated	Complete	Putative uncharacterized protein
EOG093608CS	Duplicated	Complete	Pseudouridine synthase, catalytic domain
EOG093608FN	Missing	Missing	Protein kinase domain
EOG093608GA	Duplicated	Complete	Protein of unknown function (DUF616)
EOG093608GF	Duplicated	Complete	UDP-Glycosyltransferase superfamily protein
EOG093608GT	Duplicated	Complete	Pentatricopeptide repeat (PPR) superfamily protein
EOG093608I9	Duplicated	Complete	Uncharacterized protein
EOG093608IL	Fragmented	Complete	Plasma-membrane choline transporter family protein
EOG093608JW	Duplicated	Complete	Pyridoxal phosphate-dependent transferase
EOG093608K2	Duplicated	Complete	Alpha/Beta hydrolase fold
EOG093608KQ	Missing	Complete	Pentatricopeptide repeat
EOG093608LD	Fragmented	Complete	Armadillo
EOG093608NO	Duplicated	Complete	WD40 repeat
EOG093608OZ	Duplicated	Complete	Uncharacterized protein
EOG093608P1	Complete	Complete	GTP binding domain
EOG093608PC	Complete	Complete	DnaJ domain
EOG093608PU	Duplicated	Complete	SET domain-containing protein
EOG093608R5	Duplicated	Complete	Lecithin:cholesterol/phospholipid:diacylglycerol acyltransferase
EOG093608SZ	Duplicated	Complete	Uncharacterized protein
EOG093608T4	Duplicated	Complete	SET domain group 40
EOG093608V7	Duplicated	Complete	Glycosyl transferase, family 1
EOG093608VJ	Duplicated	Complete	UbiB domain
EOG093608WC	Duplicated	Complete	P-loop containing nucleoside triphosphate hydrolases superfamily protein
EOG093608XE	Duplicated	Complete	P-loop containing nucleoside triphosphate hydrolase
EOG093608XY	Duplicated	Complete	ARM repeat superfamily protein
EOG093608YK	Duplicated	Complete	Tryptophan/tyrosine permease
EOG093608ZW	Duplicated	Complete	ATP-dependent 6-phosphofructokinase
EOG0936090G	Duplicated	Complete	Rubisco LSMT, substrate-binding domain
EOG09360916	Missing	Missing	Protein kinase domain
EOG0936091G	Duplicated	Complete	DNA polymerase delta small subunit
EOG0936091T	Missing	Missing	Protein kinase domain
EOG0936092Y	Fragmented	Complete	Geranylgeranyl reductase, plant/prokaryotic
EOG09360945	Duplicated	Complete	Kelch-type beta propeller
EOG0936096A	Duplicated	Complete	transferases, transferring glycosyl groups
EOG0936096C	Duplicated	Complete	Pectinesterase, catalytic
EOG0936097H	Duplicated	Complete	Pentatricopeptide repeat (PPR) superfamily protein
EOG0936098C	Duplicated	Complete	Pentatricopeptide repeat (PPR) superfamily protein
EOG0936098U	Duplicated	Complete	Uncharacterized protein
EOG0936099K	Duplicated	Complete	Probable chlorophyll(ide) b reductase NYC1, chloroplastic
EOG0936099O	Duplicated	Complete	Rieske
EOG093609BK	Duplicated	Complete	RADIATION SENSITIVE 17
EOG093609C8	Complete	Complete	Uncharacterized protein
EOG093609D4	Missing	Complete	FAD/NAD(P)-binding oxidoreductase family protein
EOG093609DP	Duplicated	Complete	Root UVB sensitive family
EOG093609EF	Complete	Complete	Actin-related protein 8
EOG093609G8	Duplicated	Complete	F-box/kelch-repeat protein At1g30090
EOG093609GK	Complete	Complete	F-box/kelch-repeat protein At5g15710
EOG093609GV	Complete	Complete	Dihydroorotate dehydrogenase domain
EOG093609HF	Duplicated	Complete	NUC153
EOG093609HT	Missing	Complete	Pentatricopeptide repeat (PPR) superfamily protein
EOG093609I6	Duplicated	Complete	Glutamyl-tRNA(Gln) amidotransferase A subunit
EOG093609I7	Duplicated	Complete	Sirtuin family
EOG093609JA	Duplicated	Complete	Nucleolar GTP-binding protein 2
EOG093609KC	Missing	Complete	Pentatricopeptide repeat
EOG093609LK	Duplicated	Complete	Uncharacterized protein
EOG093609MH	Duplicated	Complete	Translation initiation factor, beta propellor-like domain
EOG093609NR	Duplicated	Complete	Zinc finger, CCCH-type
EOG093609NZ	Duplicated	Complete	3-oxoacyl-
EOG093609O4	Duplicated	Complete	UbiB domain
EOG093609PH	Duplicated	Complete	Pentatricopeptide repeat
EOG093609PI	Duplicated	Complete	Uncharacterized protein
EOG093609PW	Duplicated	Complete	ABC transporter-like
EOG093609Q8	Complete	Complete	Uncharacterized protein
EOG093609QX	Duplicated	Complete	FAD/NAD(P)-binding domain
EOG093609R4	Duplicated	Complete	ATPase, AFG1-like
EOG093609SJ	Duplicated	Complete	methyltransferases
EOG093609SU	Missing	Missing	Protein kinase domain
EOG093609TC	Duplicated	Complete	Iron-sulphur cluster biosynthesis family protein
EOG093609TH	Duplicated	Complete	Regulator of chromosome condensation (RCC1) family protein
EOG093609UI	Duplicated	Complete	WD40 repeat
EOG093609UJ	Duplicated	Complete	GTP binding domain
EOG093609VP	Duplicated	Complete	Xylose isomerase
EOG093609VT	Duplicated	Complete	3'-5' exonuclease domain-containing protein
EOG093609VZ	Duplicated	Complete	Fanconi Anaemia group E protein, C-terminal
EOG093609WJ	Duplicated	Complete	Pyridoxal phosphate-dependent transferase
EOG093609X6	Duplicated	Complete	GTP binding domain
EOG093609XY	Duplicated	Complete	Pentatricopeptide repeat (PPR) superfamily protein
EOG093609YB	Duplicated	Complete	DIE2/ALG10 family
EOG093609YH	Duplicated	Complete	cell cycle checkpoint control protein family
EOG093609YQ	Missing	Complete	Leucine-rich repeat domain, L domain-like
EOG093609ZU	Duplicated	Complete	SecY subunit domain
EOG09360A0R	Duplicated	Complete	Magnesium transporter NIPA
EOG09360A16	Duplicated	Complete	Peptidase M20
EOG09360A2C	Duplicated	Complete	Tryptophan synthase, beta chain-like
EOG09360A2I	Complete	Complete	Pentatricopeptide repeat
EOG09360A3A	Fragmented	Complete	Uncharacterized protein
EOG09360A5W	Duplicated	Complete	Mitochondrial transcription termination factor family protein
EOG09360A63	Duplicated	Complete	JmjC domain
EOG09360A69	Complete	Fragmented	Tetratricopeptide repeat (TPR)-like superfamily protein
EOG09360A72	Missing	Complete	SecY/SEC61-alpha family
EOG09360A77	Duplicated	Complete	ATPase, AAA-type, core
EOG09360A7J	Fragmented	Complete	Pentatricopeptide repeat (PPR) superfamily protein
EOG09360A7L	Fragmented	Complete	Protein kinase domain
EOG09360A7W	Duplicated	Complete	Leucine-rich repeat
EOG09360A7X	Duplicated	Complete	Cysteine synthase
EOG09360A8D	Missing	Missing	Alpha amylase
EOG09360A8J	Duplicated	Complete	Pentatricopeptide repeat
EOG09360A9V	Duplicated	Complete	P-loop containing nucleoside triphosphate hydrolase
EOG09360AA1	Complete	Complete	Cysteine peptidase, cysteine active site
EOG09360AAI	Duplicated	Complete	Pseudouridine synthase I, TruA
EOG09360AAM	Duplicated	Complete	Pentatricopeptide repeat (PPR) superfamily protein
EOG09360AC9	Duplicated	Complete	Endonuclease/exonuclease/phosphatase
EOG09360ADB	Duplicated	Complete	Regulator of chromosome condensation (RCC1) family protein
EOG09360ADD	Complete	Complete	Cyclophilin-type peptidyl-prolyl cis-trans isomerase
EOG09360AE6	Duplicated	Complete	SANT/Myb domain
EOG09360AEU	Duplicated	Missing	Tryptophan/tyrosine permease
EOG09360AH1	Duplicated	Complete	APO domain
EOG09360AI2	Fragmented	Complete	Lariat debranching enzyme
EOG09360AJ0	Duplicated	Complete	O-fucosyltransferase family protein
EOG09360AKC	Duplicated	Complete	GIL1, putative, expressed
EOG09360AKZ	Duplicated	Complete	NAD(P)-binding Rossmann-fold superfamily protein
EOG09360ALA	Duplicated	Complete	Aldolase-type TIM barrel
EOG09360ALP	Duplicated	Complete	Clathrin adaptor complexes medium subunit family protein
EOG09360ALT	Duplicated	Complete	Coenzyme F420 hydrogenase/dehydrogenase beta subunit, N-terminal
EOG09360AMJ	Duplicated	Complete	transferases
EOG09360AN8	Duplicated	Complete	plant organelle RNA recognition domain protein
EOG09360ANA	Duplicated	Complete	DnaJ domain
EOG09360ANO	Complete	Complete	Uncharacterized protein
EOG09360AQ0	Duplicated	Complete	Nucleotidyltransferase family protein
EOG09360AQO	Duplicated	Complete	Phospholipid/glycerol acyltransferase
EOG09360ARD	Duplicated	Complete	CBS domain-containing protein, putative, expressed
EOG09360ARK	Duplicated	Complete	DnaJ domain
EOG09360ASH	Duplicated	Complete	Aromatic-ring-hydroxylating dioxygenase, alpha subunit
EOG09360ATC	Duplicated	Complete	Putative uncharacterized protein
EOG09360AW4	Missing	Missing	actin related protein 2
EOG09360AW9	Duplicated	Complete	S-adenosyl-L-methionine-dependent methyltransferases superfamily protein
EOG09360AWB	Complete	Complete	Rubisco methyltransferase family protein
EOG09360AWI	Duplicated	Complete	Peptidase S1, PA clan
EOG09360AWP	Duplicated	Complete	F-box/kelch-repeat protein OR23
EOG09360AWY	Missing	Missing	Protein kinase domain
EOG09360AX2	Duplicated	Duplicated	Protein kinase domain
EOG09360AXR	Duplicated	Complete	Uncharacterized protein
EOG09360AYE	Duplicated	Complete	Uncharacterized protein
EOG09360B27	Duplicated	Complete	Ribosomal protein S5
EOG09360B3J	Duplicated	Complete	TGS-like domain
EOG09360B3R	Duplicated	Complete	Oxoglutarate/iron-dependent dioxygenase
EOG09360B40	Duplicated	Complete	Tetratricopeptide repeat (TPR)-like superfamily protein
EOG09360B41	Duplicated	Complete	Plant organelle RNA recognition domain
EOG09360B47	Duplicated	Complete	Sedoheptulose-1,7-bisphosphatase
EOG09360B4E	Duplicated	Complete	Uncharacterized protein
EOG09360B4I	Duplicated	Complete	Leucine-rich repeat
EOG09360B4L	Duplicated	Complete	Actin-related protein 6
EOG09360B4S	Duplicated	Complete	Cell division control protein 73, C-terminal
EOG09360B4Z	Fragmented	Complete	FAD dependent oxidoreductase
EOG09360B5K	Duplicated	Complete	Pentatricopeptide repeat
EOG09360B5S	Duplicated	Complete	Peptidase C78, ubiquitin fold modifier-specific peptidase 1/ 2
EOG09360B6P	Duplicated	Complete	Pentatricopeptide repeat
EOG09360B71	Duplicated	Complete	Tubby, C-terminal
EOG09360B8J	Duplicated	Complete	SANT domain
EOG09360B9U	Missing	Complete	Arginine biosynthesis bifunctional protein ArgJ, chloroplastic
EOG09360BA6	Duplicated	Complete	Carbon-nitrogen hydrolase
EOG09360BAH	Duplicated	Complete	Metallo-hydrolase/oxidoreductase superfamily protein
EOG09360BAZ	Duplicated	Complete	Uncharacterized protein
EOG09360BDG	Duplicated	Complete	Patellin-6
EOG09360BEF	Duplicated	Complete	Pentatricopeptide repeat
EOG09360BEL	Duplicated	Complete	Spo11/DNA topoisomerase VI subunit A
EOG09360BEM	Complete	Complete	DnaJ domain
EOG09360BFF	Duplicated	Complete	sialyltransferase family domain containing protein, expressed
EOG09360BG3	Duplicated	Complete	origin recognition complex protein 5
EOG09360BGE	Duplicated	Complete	Mediator complex, subunit Med27
EOG09360BGG	Duplicated	Complete	FAD/NAD(P)-binding domain
EOG09360BGW	Duplicated	Complete	WD40 repeat
EOG09360BI5	Duplicated	Complete	Metallo-dependent phosphatase-like
EOG09360BID	Duplicated	Complete	Uncharacterized protein
EOG09360BIG	Duplicated	Complete	Zinc finger, FYVE/PHD-type
EOG09360BJ2	Duplicated	Complete	Plant organelle RNA recognition domain
EOG09360BJO	Duplicated	Complete	Glycosyl transferase, ALG6/ALG8
EOG09360BKS	Duplicated	Complete	Uncharacterized protein
EOG09360BLH	Duplicated	Complete	3-dehydroquinate synthase
EOG09360BM8	Duplicated	Complete	Ubiquitin carboxyl-terminal hydrolase family protein
EOG09360BN6	Duplicated	Missing	Tocopherol cyclase
EOG09360BNI	Duplicated	Complete	Protein kinase domain
EOG09360BOH	Fragmented	Complete	DEAD/DEAH box helicase domain
EOG09360BPW	Duplicated	Complete	Tic22-like family protein
EOG09360BQM	Fragmented	Complete	Plastid lipid-associated protein/fibrillin conserved domain
EOG09360BQU	Duplicated	Complete	Aminopeptidase P, N-terminal
EOG09360BR4	Duplicated	Complete	zinc knuckle (CCHC-type) family protein
EOG09360BRK	Complete	Complete	GTP binding domain
EOG09360BRS	Duplicated	Complete	Uncharacterized protein
EOG09360BSY	Duplicated	Complete	mitochondrial 28S ribosomal protein S29-related
EOG09360BT4	Duplicated	Complete	Galactose oxidase/kelch repeat superfamily protein
EOG09360BTH	Duplicated	Complete	Mitochondrial transcription termination factor family protein
EOG09360BVG	Duplicated	Complete	GPI mannosyltransferase 1
EOG09360BWZ	Duplicated	Complete	Putative fluoride ion transporter CrcB
EOG09360BY2	Duplicated	Complete	Kelch repeat type 1
EOG09360BY3	Duplicated	Complete	Major facilitator superfamily protein
EOG09360BYN	Duplicated	Duplicated	Lipase/lipooxygenase, PLAT/LH2 family protein
EOG09360BYY	Duplicated	Complete	WD40 repeat
EOG09360BZ0	Duplicated	Complete	Oxidoreductase family protein
EOG09360C0Z	Duplicated	Complete	Transcription factor 25
EOG09360C3E	Duplicated	Complete	S1 domain
EOG09360C3K	Duplicated	Complete	Root UVB sensitive family
EOG09360C5R	Fragmented	Complete	Domain of unknown function DUF630
EOG09360C5Z	Duplicated	Complete	Peptide chain release factor
EOG09360C61	Duplicated	Complete	Pentatricopeptide repeat
EOG09360C6T	Duplicated	Complete	GTP binding domain
EOG09360C7E	Complete	Complete	Ribosomal protein S5 domain 2-type fold
EOG09360C7N	Duplicated	Complete	EamA-like transporter family
EOG09360C8Y	Duplicated	Complete	Tetratricopeptide repeat (TPR)-like superfamily protein
EOG09360CCO	Duplicated	Complete	maternal effect embryo arrest 18
EOG09360CCQ	Duplicated	Complete	Zinc finger, RING/FYVE/PHD-type
EOG09360CDH	Duplicated	Complete	NAD-dependent epimerase/dehydratase, N-terminal domain
EOG09360CEB	Duplicated	Complete	ABC/ECF transporter, transmembrane component
EOG09360CEF	Duplicated	Complete	Protein arginine N-methyltransferase
EOG09360CFL	Missing	Missing	Protein kinase domain
EOG09360CG1	Duplicated	Complete	Prenylcysteine oxidase
EOG09360CG3	Duplicated	Complete	ATPase, AAA-type, core
EOG09360CGS	Duplicated	Complete	general transcription factor II H2
EOG09360CH3	Complete	Missing	Regulator of chromosome condensation (RCC1) family protein
EOG09360CHA	Duplicated	Complete	mRNA cap guanine-N7 methyltransferase 2
EOG09360CI2	Complete	Complete	Uncharacterized protein
EOG09360CK0	Duplicated	Complete	Uncharacterized protein
EOG09360CMF	Duplicated	Complete	Actin-related protein 2/3 complex subunit 2
EOG09360CMK	Duplicated	Complete	Nucleophile aminohydrolases, N-terminal
EOG09360CMV	Duplicated	Complete	GTP binding domain
EOG09360CNG	Complete	Fragmented	plastid transcriptionally active 16
EOG09360CNL	Duplicated	Complete	Glycerol-3-phosphate O-acyltransferase, chloroplast
EOG09360CP3	Duplicated	Complete	Pentatricopeptide repeat (PPR) superfamily protein
EOG09360CPN	Duplicated	Complete	Haloacid dehalogenase-like hydrolase (HAD) superfamily protein
EOG09360CRR	Duplicated	Complete	Uncharacterized protein
EOG09360CTZ	Duplicated	Complete	K Homology domain
EOG09360CVE	Duplicated	Complete	Uncharacterized protein
EOG09360CVM	Duplicated	Complete	Zinc finger, DHHC-type, palmitoyltransferase
EOG09360CW3	Duplicated	Complete	Ubiquitin carboxyl-terminal hydrolase family protein
EOG09360CWE	Duplicated	Complete	Leucine-rich repeat domain, L domain-like
EOG09360CX9	Duplicated	Complete	CBS domain
EOG09360CXD	Duplicated	Complete	adenosine deaminases
EOG09360CXH	Duplicated	Complete	S-adenosyl-L-methionine-dependent methyltransferases superfamily protein
EOG09360CXL	Duplicated	Complete	Radical SAM
EOG09360CYM	Duplicated	Duplicated	Pyridoxal phosphate-dependent transferase
EOG09360CYS	Duplicated	Complete	Bile acid:sodium symporter/arsenical resistance protein Acr3
EOG09360D01	Duplicated	Complete	Ubiquitin-associated domain
EOG09360D08	Duplicated	Duplicated	Protein kinase domain
EOG09360D0R	Duplicated	Complete	DEAD/DEAH box helicase domain
EOG09360D2F	Duplicated	Complete	Amino acid kinase family protein
EOG09360D2X	Duplicated	Complete	K Homology domain
EOG09360D36	Duplicated	Complete	UbiA prenyltransferase family
EOG09360D3T	Duplicated	Complete	Uncharacterized protein
EOG09360D41	Missing	Complete	Uncharacterized protein
EOG09360D4T	Fragmented	Complete	Uncharacterized protein
EOG09360D4X	Duplicated	Complete	Cyclophilin-type peptidyl-prolyl cis-trans isomerase
EOG09360D63	Duplicated	Complete	Lecithin:cholesterol/phospholipid:diacylglycerol acyltransferase
EOG09360D64	Duplicated	Complete	BTB/POZ domain-containing protein
EOG09360D6G	Duplicated	Complete	Exostosin family protein
EOG09360D6K	Duplicated	Complete	zinc ion binding
EOG09360D7I	Duplicated	Complete	WD40 repeat
EOG09360D7K	Duplicated	Complete	Phosphatidic acid phosphatase type 2/haloperoxidase
EOG09360D8B	Duplicated	Complete	Alpha/Beta hydrolase fold
EOG09360D8C	Duplicated	Complete	P-loop containing nucleoside triphosphate hydrolases superfamily protein
EOG09360D9L	Duplicated	Complete	Uncharacterized protein
EOG09360D9T	Duplicated	Complete	Alcohol dehydrogenase superfamily, zinc-type
EOG09360DBC	Duplicated	Complete	Calcineurin-like metallo-phosphoesterase superfamily protein
EOG09360DBO	Duplicated	Complete	Zn-dependent exopeptidases superfamily protein
EOG09360DBZ	Complete	Complete	YgfZ/GcvT conserved site
EOG09360DCC	Duplicated	Complete	Tetratricopeptide repeat
EOG09360DCI	Duplicated	Complete	Nucleophile aminohydrolases, N-terminal
EOG09360DCR	Complete	Complete	Pentatricopeptide repeat
EOG09360DD0	Duplicated	Complete	SMAD/FHA domain-containing protein
EOG09360DDG	Duplicated	Complete	HSP20-like chaperone
EOG09360DE6	Duplicated	Complete	Fructose-1,6-bisphosphatase
EOG09360DFB	Duplicated	Complete	Alpha-1,4-glucan-protein synthase family protein
EOG09360DFK	Fragmented	Fragmented	GOLD domain
EOG09360DFS	Complete	Complete	NmrA-like domain
EOG09360DFZ	Duplicated	Complete	RNA-binding, CRM domain
EOG09360DG2	Complete	Complete	APO domain
EOG09360DH0	Duplicated	Duplicated	Peptide chain release factor
EOG09360DHF	Missing	Complete	origin recognition complex second largest subunit 2
EOG09360DI3	Duplicated	Complete	Pseudouridine synthase, catalytic domain
EOG09360DI6	Duplicated	Complete	Pentatricopeptide repeat (PPR) superfamily protein
EOG09360DII	Duplicated	Complete	Tetratricopeptide repeat
EOG09360DJL	Duplicated	Complete	Protein kinase domain
EOG09360DJM	Duplicated	Complete	homogentisate prenyltransferase
EOG09360DJS	Duplicated	Complete	Ubiquitin carboxyl-terminal hydrolase family protein
EOG09360DKG	Duplicated	Complete	Hypothetical protein
EOG09360DKW	Duplicated	Complete	DOMON domain
EOG09360DLF	Duplicated	Complete	PPM-type phosphatase domain
EOG09360DLX	Complete	Complete	3-deoxy-D-manno-octulosonic-acid transferase, N-terminal
EOG09360DM6	Duplicated	Complete	Glycerol-3-phosphate dehydrogenase, NAD-dependent
EOG09360DMR	Duplicated	Complete	Endonuclease/exonuclease/phosphatase
EOG09360DNG	Duplicated	Complete	Pectinesterase
EOG09360DP5	Complete	Complete	Cytoplasmic tRNA 2-thiolation protein 2
EOG09360DQD	Duplicated	Complete	Calcineurin-like metallo-phosphoesterase superfamily protein
EOG09360DQK	Duplicated	Complete	Phox homologous domain
EOG09360DR9	Duplicated	Complete	Ubiquitin carboxyl-terminal hydrolase family protein
EOG09360DRR	Duplicated	Complete	SGNH hydrolase-type esterase domain
EOG09360DTF	Duplicated	Complete	Pentatricopeptide repeat
EOG09360DUR	Duplicated	Complete	F-box family protein
EOG09360DV4	Duplicated	Complete	Leucine-rich repeat
EOG09360DV6	Duplicated	Complete	Protein N-terminal asparagine amidohydrolase
EOG09360DV8	Duplicated	Complete	Putative uncharacterized protein
EOG09360DV9	Complete	Complete	Uncharacterized protein
EOG09360DVA	Duplicated	Complete	PFTB repeat
EOG09360DVB	Complete	Complete	methyltransferases
EOG09360DVY	Fragmented	Complete	5-formyltetrahydrofolate cyclo-ligase-like domain
EOG09360DW4	Duplicated	Complete	Histone-lysine N-methyltransferase ATXR2
EOG09360DWB	Complete	Complete	EamA domain
EOG09360DWT	Duplicated	Complete	Peptide chain release factor
EOG09360DX3	Duplicated	Complete	GTP binding domain
EOG09360DZZ	Duplicated	Complete	WD40 repeat
EOG09360E00	Duplicated	Complete	Low PSII Accumulation 3
EOG09360E12	Duplicated	Complete	Uncharacterized protein
EOG09360E3A	Duplicated	Complete	BRCT domain
EOG09360E4D	Duplicated	Complete	Alpha/Beta hydrolase fold
EOG09360E5A	Duplicated	Complete	NmrA-like domain
EOG09360E7L	Complete	Complete	Nucleotide-diphospho-sugar transferases
EOG09360E9S	Duplicated	Complete	Ribonuclease H-like domain
EOG09360EB9	Fragmented	Complete	P-loop containing nucleoside triphosphate hydrolases superfamily protein
EOG09360EBH	Duplicated	Complete	Band 7 domain
EOG09360EE5	Duplicated	Complete	Probable voltage-gated potassium channel subunit beta
EOG09360EEW	Missing	Fragmented	Peptidase S1, PA clan
EOG09360EFD	Duplicated	Complete	GTP binding domain
EOG09360EFH	Duplicated	Complete	DNA methyltransferase-2
EOG09360EG7	Complete	Complete	minichromosome maintenance 10
EOG09360EIH	Duplicated	Complete	Tetrapyrrole methylase
EOG09360EKU	Duplicated	Complete	Brain/reproductive organ-expressed protein
EOG09360EL1	Duplicated	Complete	Sirtuin family, catalytic core domain
EOG09360ELM	Duplicated	Complete	APO protein 4, mitochondrial
EOG09360EM9	Duplicated	Complete	Ankyrin repeat
EOG09360EMI	Duplicated	Complete	Lipoyl synthase
EOG09360EMJ	Duplicated	Complete	methyltransferases
EOG09360EMK	Complete	Complete	WD40 repeat
EOG09360EP0	Duplicated	Complete	RecQ mediated genome instability protein, N-terminal
EOG09360EPY	Duplicated	Complete	SGNH hydrolase-type esterase domain
EOG09360ES7	Duplicated	Complete	Elongator complex protein 5
EOG09360ESZ	Complete	Complete	Carbohydrate kinase PfkB
EOG09360ETX	Duplicated	Duplicated	Histone deacetylase superfamily
EOG09360EUJ	Duplicated	Complete	Metallo-hydrolase/oxidoreductase superfamily protein
EOG09360EUK	Duplicated	Complete	Glycosyltransferase, ALG3
EOG09360EUN	Duplicated	Complete	Uncharacterized protein
EOG09360EV2	Duplicated	Complete	Pseudouridine synthase I, TruA
EOG09360EW1	Duplicated	Complete	Ribosomal L18p/L5e family protein
EOG09360EWV	Duplicated	Complete	RNA polymerase sigma-70
EOG09360EX7	Duplicated	Complete	HAUS augmin-like complex subunit 7-like
EOG09360EYE	Duplicated	Complete	GCR1-cAMP receptor
EOG09360EYO	Duplicated	Complete	1,4-Dihydroxy-2-naphthoyl-CoA synthase, peroxisomal
EOG09360F0Y	Complete	Complete	Ribosomal RNA large subunit methyltransferase E
EOG09360F1B	Duplicated	Complete	BTB/POZ domain
EOG09360F1R	Duplicated	Complete	Putative methyltransferase family protein
EOG09360F40	Duplicated	Complete	Putative Trans-2,3-enoyl-CoA reductase
EOG09360F4O	Duplicated	Complete	Putative uncharacterized protein
EOG09360F53	Duplicated	Complete	Blue-light photoreceptor PHR2
EOG09360F56	Duplicated	Complete	Formyl transferase, C-terminal
EOG09360F69	Fragmented	Complete	NAD(P)-binding Rossmann-fold superfamily protein
EOG09360F6U	Duplicated	Complete	Aldolase superfamily protein
EOG09360F71	Duplicated	Complete	P-loop containing nucleoside triphosphate hydrolase
EOG09360F83	Duplicated	Complete	AAR2 protein family
EOG09360F8D	Duplicated	Complete	SET domain
EOG09360F8I	Duplicated	Complete	Haloacid dehalogenase-like hydrolase (HAD) superfamily protein
EOG09360F8Q	Duplicated	Complete	Spo11/DNA topoisomerase VI subunit A
EOG09360FB1	Duplicated	Complete	Uncharacterized protein
EOG09360FB7	Duplicated	Complete	Uncharacterized protein
EOG09360FBI	Duplicated	Complete	Uncharacterized protein
EOG09360FCX	Complete	Complete	Replication factor C, C-terminal
EOG09360FDV	Fragmented	Complete	Exonuclease V
EOG09360FE1	Duplicated	Complete	P-loop containing nucleoside triphosphate hydrolase
EOG09360FIH	Duplicated	Duplicated	N-acetylglucosaminyltransferase II
EOG09360FIO	Duplicated	Complete	Photosynthesis system II assembly factor Ycf48/Hcf136
EOG09360FJP	Duplicated	Complete	Cytochrome P450
EOG09360FJQ	Duplicated	Complete	Sphingolipid delta4-desaturase
EOG09360FJY	Duplicated	Complete	S-adenosyl-L-methionine-dependent methyltransferase
EOG09360FKR	Duplicated	Complete	Mitochondrial transcription termination factor family protein
EOG09360FLC	Duplicated	Complete	NAD-dependent epimerase/dehydratase, N-terminal domain
EOG09360FM4	Duplicated	Complete	Myb domain
EOG09360FML	Duplicated	Complete	damaged DNA binding
EOG09360FN1	Duplicated	Complete	SOUL heme-binding family protein
EOG09360FOF	Complete	Complete	SRP40, C-terminal
EOG09360FQU	Duplicated	Complete	Uncharacterized protein
EOG09360FR1	Duplicated	Complete	DNA glycosylase
EOG09360FRJ	Duplicated	Complete	Inositol monophosphatase
EOG09360FU3	Duplicated	Complete	Oxoglutarate/iron-dependent dioxygenase
EOG09360FUF	Duplicated	Complete	G-patch domain
EOG09360FUV	Duplicated	Complete	Aldo/keto reductase/potassium channel subunit beta
EOG09360FVA	Duplicated	Complete	Ubiquitin domain
EOG09360FVB	Duplicated	Complete	expressed protein
EOG09360FVD	Duplicated	Complete	Glucosidase II beta subunit-like
EOG09360FVP	Fragmented	Complete	RmlC-like cupin domain
EOG09360FWB	Duplicated	Complete	Electron transfer flavoprotein, alpha subunit, C-terminal
EOG09360FWE	Complete	Complete	WD40 repeat
EOG09360G0D	Duplicated	Complete	N-carbamoylputrescine amidase
EOG09360G0I	Duplicated	Complete	Uncharacterized protein
EOG09360G0X	Duplicated	Complete	Lupus La protein
EOG09360G1W	Duplicated	Complete	15-cis-zeta-carotene isomerase
EOG09360G2E	Duplicated	Complete	Uncharacterized protein
EOG09360G30	Duplicated	Complete	Alpha/Beta hydrolase fold
EOG09360G3S	Duplicated	Complete	DTW domain-containing protein
EOG09360G42	Duplicated	Complete	Galactose mutarotase-like superfamily protein
EOG09360G43	Duplicated	Complete	Pseudouridine-5'-phosphate glycosidase
EOG09360G4Y	Duplicated	Complete	UbiA prenyltransferase family
EOG09360G5B	Missing	Complete	Protein kinase superfamily protein
EOG09360G5I	Complete	Complete	WD40 repeat
EOG09360G65	Duplicated	Complete	Diphthamide biosynthesis protein 1
EOG09360G6G	Duplicated	Complete	RuvA domain 2-like
EOG09360G7Q	Duplicated	Complete	Putative uncharacterized protein
EOG09360G91	Duplicated	Complete	PNN-interacting serine/arginine-rich protein
EOG09360G99	Duplicated	Complete	Uncharacterized protein
EOG09360GA9	Duplicated	Complete	Tetratricopeptide repeat
EOG09360GB9	Duplicated	Complete	Uncharacterized protein
EOG09360GBZ	Duplicated	Complete	Ferredoxin-dependent bilin reductase
EOG09360GC2	Duplicated	Complete	XAP5 protein
EOG09360GC7	Duplicated	Complete	RNA-binding CRS1 / YhbY (CRM) domain-containing protein
EOG09360GCH	Complete	Complete	Oxidoreductase, FAD-binding domain
EOG09360GEM	Duplicated	Complete	catalytics
EOG09360GF5	Duplicated	Complete	Etoposide-induced 2.4
EOG09360GFD	Duplicated	Complete	ACC oxidase 1
EOG09360GFV	Duplicated	Complete	Checkpoint protein Hus1/Mec3
EOG09360GHT	Duplicated	Complete	LOG family
EOG09360GK5	Duplicated	Complete	HAD-superfamily hydrolase, subfamily IIA, hypothetical 3
EOG09360GKN	Duplicated	Complete	Homeodomain-like
EOG09360GKU	Duplicated	Complete	Putative uncharacterized protein
EOG09360GMF	Complete	Complete	Galactose-1-phosphate uridyl transferase, class I
EOG09360GMQ	Duplicated	Complete	NUDIX hydrolase domain
EOG09360GMU	Duplicated	Complete	WD40/YVTN repeat-like-containing domain
EOG09360GN9	Duplicated	Complete	RNA-binding S4 domain-containing protein
EOG09360GOA	Duplicated	Complete	Zinc finger, RING-type
EOG09360GOP	Duplicated	Complete	Regulator of chromosome condensation, RCC1
EOG09360GQJ	Duplicated	Complete	Snf7 family
EOG09360GQN	Duplicated	Complete	Short-chain dehydrogenase/reductase SDR
EOG09360GQQ	Duplicated	Complete	Uncharacterized protein
EOG09360GRH	Duplicated	Complete	Tryptophan-tRNA ligase
EOG09360GS5	Duplicated	Complete	Uncharacterized protein
EOG09360GTG	Duplicated	Complete	WD40 repeat
EOG09360GU0	Missing	Complete	Protein of unknown function DUF455
EOG09360GU6	Duplicated	Complete	Methyladenine glycosylase
EOG09360GUO	Complete	Complete	S-adenosyl-L-methionine-dependent methyltransferases superfamily protein
EOG09360GUZ	Duplicated	Complete	Uncharacterized protein
EOG09360GVP	Duplicated	Complete	Cycloeucalenol cycloisomerase
EOG09360GVY	Duplicated	Complete	serine racemase
EOG09360GWA	Duplicated	Complete	S-adenosyl-L-methionine-dependent methyltransferases superfamily protein
EOG09360GXC	Duplicated	Complete	P-loop containing nucleoside triphosphate hydrolases superfamily protein
EOG09360GXD	Duplicated	Complete	Leucine carboxyl methyltransferase
EOG09360GXJ	Duplicated	Complete	Zinc finger, RING/FYVE/PHD-type
EOG09360GXL	Fragmented	Complete	WD40 repeat
EOG09360GXV	Duplicated	Complete	Alpha/Beta hydrolase fold
EOG09360GYO	Duplicated	Complete	Peptidase family M48 family protein
EOG09360GZ2	Duplicated	Complete	RNA binding
EOG09360GZA	Duplicated	Complete	S-adenosyl-L-methionine-dependent methyltransferases superfamily protein
EOG09360GZB	Fragmented	Complete	Uricase
EOG09360GZJ	Duplicated	Complete	Prp18
EOG09360H0G	Duplicated	Complete	Uncharacterized protein
EOG09360H49	Fragmented	Complete	Guanylate kinase
EOG09360H4K	Complete	Complete	Uncharacterized protein
EOG09360H4M	Missing	Complete	Cyclophilin-type peptidyl-prolyl cis-trans isomerase
EOG09360H4R	Duplicated	Complete	expressed protein
EOG09360H66	Complete	Missing	Ribonuclease H2, subunit B
EOG09360H7R	Duplicated	Complete	Copper chaperone SCO1/SenC
EOG09360H7T	Missing	Complete	Alpha/beta knot methyltransferases
EOG09360H9R	Duplicated	Complete	Uncharacterized protein
EOG09360HAG	Duplicated	Complete	5'-3' exonuclease, alpha-helical arch, N-terminal
EOG09360HAP	Fragmented	Complete	DnaJ domain
EOG09360HBC	Duplicated	Complete	Uncharacterized protein
EOG09360HC5	Duplicated	Complete	Uncharacterized protein
EOG09360HCK	Duplicated	Duplicated	SAM-dependent methyltransferase gamma-tocopherol (gTMT)-type
EOG09360HD9	Duplicated	Complete	3-hydroxyacyl-CoA dehydrogenase
EOG09360HE3	Duplicated	Complete	Glutaredoxin
EOG09360HGB	Duplicated	Complete	Uncharacterized protein
EOG09360HGJ	Duplicated	Complete	tRNA-dihydrouridine synthase
EOG09360HGT	Duplicated	Complete	Squalene/phytoene synthase
EOG09360HGV	Duplicated	Complete	Tetratricopeptide repeat (TPR)-like superfamily protein
EOG09360HI2	Fragmented	Complete	F-box family protein
EOG09360HIJ	Duplicated	Complete	Uncharacterized protein
EOG09360HK0	Duplicated	Complete	SGNH hydrolase-type esterase superfamily protein
EOG09360HKF	Complete	Complete	Pyridoxal kinase
EOG09360HKW	Duplicated	Complete	Translation protein SH3-like domain
EOG09360HLN	Duplicated	Complete	Uncharacterized protein
EOG09360HMJ	Duplicated	Complete	RNA recognition motif domain
EOG09360HN7	Complete	Complete	basal transcription factor complex subunit-related
EOG09360HO3	Duplicated	Complete	Hexapeptide repeat
EOG09360HOF	Duplicated	Complete	RmlD-like substrate binding domain
EOG09360HOV	Duplicated	Complete	COQ9
EOG09360HPN	Duplicated	Complete	Transcriptional regulator TACO1-like
EOG09360HPQ	Duplicated	Complete	GPN-loop GTPase
EOG09360HQF	Duplicated	Complete	Tetrapyrrole methylase
EOG09360HQO	Duplicated	Complete	NAD(P)-binding domain
EOG09360HQQ	Duplicated	Complete	RNA polymerase II transcription factor SIII, subunit A
EOG09360HR1	Duplicated	Complete	Carbon-nitrogen hydrolase
EOG09360HR3	Complete	Complete	Protein of unknown function (DUF616)
EOG09360HRI	Missing	Complete	Mitochondrial carrier domain
EOG09360HSL	Complete	Complete	6-phosphogluconate dehydrogenase, NADP-binding
EOG09360HTY	Duplicated	Complete	Regulatory protein RecX
EOG09360HUX	Duplicated	Complete	S-adenosyl-L-methionine-dependent methyltransferase
EOG09360HX1	Duplicated	Duplicated	Uncharacterized protein
EOG09360HY3	Duplicated	Complete	Zinc finger, C2H2
EOG09360HZF	Complete	Complete	Uncharacterized conserved protein (DUF2358)
EOG09360I07	Duplicated	Complete	S-adenosyl-L-methionine-dependent methyltransferases superfamily protein
EOG09360I0L	Duplicated	Complete	Uncharacterized protein
EOG09360I0P	Duplicated	Complete	Uncharacterized protein
EOG09360I13	Duplicated	Complete	Pseudouridine synthase, RsuA/RluB/C/D/E/F
EOG09360I30	Missing	Missing	ATP-dependent Clp protease proteolytic subunit
EOG09360I49	Duplicated	Complete	Zinc finger, RING/FYVE/PHD-type
EOG09360I4I	Duplicated	Missing	Tetratricopeptide repeat (TPR)-like superfamily protein
EOG09360I4M	Duplicated	Complete	Uncharacterized protein
EOG09360I5A	Duplicated	Complete	Hydroxyisourate hydrolase
EOG09360I5J	Duplicated	Complete	Glutathione S-transferase family protein
EOG09360I5U	Duplicated	Complete	S-adenosyl-L-methionine-dependent methyltransferases superfamily protein
EOG09360I5Z	Duplicated	Complete	ATP-dependent Clp protease proteolytic subunit
EOG09360I8Y	Duplicated	Complete	Vps72/YL1 family
EOG09360IAQ	Complete	Complete	Site-determining protein
EOG09360IBH	Duplicated	Complete	Peptidase S1, PA clan
EOG09360IBU	Duplicated	Complete	senescence associated gene 18
EOG09360IC1	Duplicated	Complete	expressed protein
EOG09360ICO	Duplicated	Complete	Uncharacterized protein
EOG09360ID9	Duplicated	Complete	Protein of unknown function (DUF179)
EOG09360IE8	Duplicated	Complete	Pentatricopeptide repeat (PPR) superfamily protein
EOG09360IEH	Complete	Complete	RNA recognition motif domain
EOG09360IEI	Duplicated	Complete	NSF attachment protein
EOG09360IFT	Duplicated	Complete	Uncharacterized protein
EOG09360IGG	Duplicated	Complete	Tetrapyrrole biosynthesis, uroporphyrinogen III synthase
EOG09360IGN	Duplicated	Complete	Thioredoxin superfamily protein
EOG09360IHY	Duplicated	Complete	Tetrahydrofolate dehydrogenase/cyclohydrolase
EOG09360IIY	Duplicated	Complete	Pentatricopeptide repeat
EOG09360IJG	Duplicated	Complete	Ribosomal protein S5 domain 2-type fold
EOG09360IKP	Duplicated	Complete	NAD(P)-binding Rossmann-fold superfamily protein
EOG09360ILO	Duplicated	Complete	binding
EOG09360IML	Duplicated	Complete	RNA recognition motif domain
EOG09360ING	Duplicated	Complete	CTLH, C-terminal LisH motif
EOG09360INV	Duplicated	Complete	hypothetical protein
EOG09360IP2	Duplicated	Complete	Protein of unknown function (DUF2930)
EOG09360IPD	Duplicated	Complete	Methylthioribose-1-phosphate isomerase
EOG09360IPS	Duplicated	Complete	IQ calmodulin-binding motif domain containing protein, expressed
EOG09360IPZ	Duplicated	Complete	Phospho-N-acetylmuramoyl-pentapeptide transferase
EOG09360IQC	Duplicated	Complete	photosystem II reaction center PSB29 protein
EOG09360IQI	Duplicated	Complete	Inositol polyphosphate-related phosphatase
EOG09360IQM	Duplicated	Complete	Protein phosphatase 2C family protein
EOG09360IRW	Complete	Complete	Protoporphyrinogen oxidase
EOG09360IS4	Fragmented	Complete	Serine-threonine protein kinase 19
EOG09360ISB	Duplicated	Complete	Mitochondrial carrier domain
EOG09360ISN	Duplicated	Complete	Domain of unknown function (DUF1995)
EOG09360IT9	Duplicated	Complete	F-actin-capping protein subunit beta
EOG09360ITN	Duplicated	Complete	Uncharacterized protein
EOG09360IUA	Duplicated	Complete	ABC transporter-like
EOG09360IUB	Duplicated	Complete	post-illumination chlorophyll fluorescence increase
EOG09360IV8	Duplicated	Complete	Pectin lyase fold/virulence factor
EOG09360IW8	Duplicated	Complete	Uncharacterized protein
EOG09360IWC	Fragmented	Complete	Ribosomal protein L3
EOG09360IZ9	Fragmented	Complete	Ribosomal protein L5 domain
EOG09360IZH	Duplicated	Complete	1-acyl-sn-glycerol-3-phosphate acyltransferase
EOG09360J00	Duplicated	Complete	Mitochondrial carrier domain
EOG09360J0A	Duplicated	Complete	Domain of unknown function DUF1336
EOG09360J11	Duplicated	Missing	Protein of unknown function (DUF506)
EOG09360J1D	Duplicated	Complete	DNA-3-methyladenine glycosylase (MAG)
EOG09360J1Z	Duplicated	Complete	Zinc finger, RING-type
EOG09360J2V	Duplicated	Complete	Mitochondrial substrate carrier family protein
EOG09360J39	Duplicated	Complete	Inner nuclear membrane protein MAN1
EOG09360J3N	Duplicated	Complete	Acyl-CoA N-acyltransferase
EOG09360J46	Missing	Missing	Sodium Bile acid symporter family
EOG09360J5A	Duplicated	Complete	Ribosomal protein S6
EOG09360J5K	Duplicated	Complete	ClpP/crotonase-like domain
EOG09360J79	Duplicated	Complete	Uncharacterized protein
EOG09360J7A	Duplicated	Complete	Pseudouridine synthase I, TruA
EOG09360J7M	Duplicated	Complete	Uncharacterized protein
EOG09360J7T	Duplicated	Complete	DNA repair protein XRCC4
EOG09360J9G	Duplicated	Complete	Uncharacterized protein
EOG09360JAG	Duplicated	Complete	Protein of unknown function (DUF1230)
EOG09360JE0	Duplicated	Complete	Thioredoxin
EOG09360JFE	Duplicated	Complete	Calycin
EOG09360JFI	Duplicated	Complete	RNA recognition motif domain
EOG09360JFS	Duplicated	Complete	SEC-C motif-containing protein / OTU-like cysteine protease family protein
EOG09360JGG	Duplicated	Complete	RHOMBOID-like protein 13
EOG09360JHI	Duplicated	Complete	Prolyl 4-hydroxylase, alpha subunit
EOG09360JI8	Missing	Complete	NUDIX hydrolase
EOG09360JIY	Duplicated	Complete	Uncharacterized protein
EOG09360JL5	Duplicated	Complete	transcriptional regulator family protein
EOG09360JLO	Duplicated	Complete	Uncharacterized protein
EOG09360JLQ	Duplicated	Complete	purine permease 5
EOG09360JMJ	Duplicated	Complete	CAAX prenyl protease 2
EOG09360JO0	Duplicated	Complete	Nucleic acid-binding, OB-fold-like protein
EOG09360JO1	Missing	Duplicated	Alpha/Beta hydrolase fold
EOG09360JOE	Duplicated	Complete	Threonyl/alanyl tRNA synthetase, class II-like, putative editing domain
EOG09360JRA	Duplicated	Complete	DHBP synthase RibB-like alpha/beta domain
EOG09360JSH	Duplicated	Complete	Uncharacterized protein
EOG09360JU9	Duplicated	Fragmented	ATP-dependent Clp protease proteolytic subunit
EOG09360JUS	Duplicated	Complete	Alpha-ketoglutarate-dependent dioxygenase alkB homologue 6
EOG09360JVS	Duplicated	Complete	Uncharacterized protein
EOG09360JVX	Duplicated	Complete	CAAX amino terminal protease family protein
EOG09360JWQ	Duplicated	Duplicated	ATP-dependent Clp protease proteolytic subunit
EOG09360JWS	Complete	Complete	Electron transfer flavoprotein, beta subunit
EOG09360JWT	Complete	Complete	START domain
EOG09360JWZ	Duplicated	Complete	Ribosome biogenesis protein
EOG09360JXC	Duplicated	Complete	Octanoyltransferase
EOG09360K0E	Duplicated	Complete	oxidoreductase, 2OG-Fe(II) oxygenase family protein
EOG09360K1H	Duplicated	Complete	Machado-Joseph disease protein MJD
EOG09360K1I	Duplicated	Complete	WD40 repeat
EOG09360K2H	Duplicated	Fragmented	S-adenosyl-L-methionine-dependent methyltransferases superfamily protein
EOG09360K2J	Complete	Complete	5'-AMP-activated protein kinase-related
EOG09360K2Q	Duplicated	Complete	WD40 repeat
EOG09360K2V	Missing	Complete	NAD(P)-binding domain
EOG09360K47	Complete	Complete	OTU domain
EOG09360K4S	Duplicated	Complete	Uncharacterized protein
EOG09360K5X	Fragmented	Fragmented	Ribulose-phosphate 3-epimerase
EOG09360K5Y	Duplicated	Complete	Isy1-like splicing
EOG09360K6Z	Duplicated	Complete	PsbP family
EOG09360K7R	Duplicated	Complete	Pre-mRNA-splicing factor SPF27
EOG09360K87	Duplicated	Complete	pale cress protein (PAC)
EOG09360K8B	Duplicated	Complete	Uncharacterised protein family UPF0016
EOG09360K8L	Duplicated	Complete	Uncharacterized protein
EOG09360K9G	Duplicated	Complete	B3 DNA binding domain
EOG09360KAB	Fragmented	Complete	Uncharacterized protein
EOG09360KB8	Duplicated	Complete	NAD(P)-binding Rossmann-fold superfamily protein
EOG09360KBD	Duplicated	Complete	NagB/RpiA/CoA transferase-like superfamily protein
EOG09360KBS	Complete	Complete	TraB family protein
EOG09360KCW	Duplicated	Complete	Pentatricopeptide repeat (PPR) superfamily protein
EOG09360KEM	Duplicated	Complete	Uncharacterized protein
EOG09360KES	Fragmented	Complete	CDP-alcohol phosphatidyltransferase
EOG09360KF8	Missing	Complete	Uncharacterized protein
EOG09360KFU	Missing	Complete	Zinc finger, RING/FYVE/PHD-type
EOG09360KG8	Duplicated	Complete	TIP41-like family protein
EOG09360KGN	Missing	Complete	ABC transporter permease MalE
EOG09360KH1	Duplicated	Complete	Uncharacterized protein
EOG09360KHE	Complete	Complete	RNA-binding CRS1 / YhbY (CRM) domain protein
EOG09360KJA	Duplicated	Complete	PsbP family
EOG09360KKY	Duplicated	Complete	Polynucleotidyl transferase, ribonuclease H-like superfamily protein
EOG09360KLG	Duplicated	Complete	Uncharacterized protein
EOG09360KLO	Duplicated	Complete	S-adenosyl-L-methionine-dependent methyltransferases superfamily protein
EOG09360KMC	Duplicated	Complete	FMN binding
EOG09360KOT	Duplicated	Complete	Ribosome recycling factor
EOG09360KOU	Duplicated	Complete	Protein of unknown function (DUF167)
EOG09360KOY	Duplicated	Duplicated	RuvA domain 2-like
EOG09360KPV	Duplicated	Complete	Uncharacterized protein
EOG09360KQ2	Duplicated	Complete	S-adenosyl-L-methionine-dependent methyltransferases superfamily protein
EOG09360KRQ	Missing	Complete	Uncharacterized protein
EOG09360KTE	Duplicated	Complete	Prolyl 4-hydroxylase, alpha subunit
EOG09360KUC	Duplicated	Complete	Zinc finger, CCHC-type
EOG09360KV4	Duplicated	Complete	CHORD domain
EOG09360KVM	Fragmented	Complete	Tetratricopeptide repeat-containing domain
EOG09360KZ4	Duplicated	Complete	Uncharacterized protein
EOG09360KZ9	Duplicated	Complete	Zinc finger, RING-CH-type
EOG09360L09	Duplicated	Complete	Alpha/Beta hydrolase fold
EOG09360L1R	Duplicated	Complete	Biotin/lipoate A/B protein ligase family
EOG09360L3B	Complete	Complete	Short-chain dehydrogenase/reductase SDR
EOG09360L3E	Duplicated	Complete	Thioredoxin
EOG09360L3V	Duplicated	Complete	Ubiquitin-like superfamily protein
EOG09360L5N	Duplicated	Complete	S-adenosyl-L-methionine-dependent methyltransferases superfamily protein
EOG09360L5O	Fragmented	Complete	Isopenicillin N synthase-like
EOG09360L6F	Duplicated	Complete	Uncharacterized protein
EOG09360L6S	Missing	Complete	Rieske (2Fe-2S) domain-containing protein
EOG09360L7I	Duplicated	Complete	endonuclease V family protein
EOG09360L9K	Duplicated	Complete	Uncharacterized protein
EOG09360LA3	Duplicated	Complete	Photosystem II reaction center PsbP family protein
EOG09360LAA	Duplicated	Complete	DHBP synthase RibB-like alpha/beta domain
EOG09360LCF	Duplicated	Complete	Cytochrome b5-like heme/steroid binding domain
EOG09360LCK	Duplicated	Complete	Uncharacterized protein
EOG09360LDJ	Duplicated	Complete	Haem oxygenase-like, multi-helical
EOG09360LE4	Duplicated	Complete	DnaJ domain
EOG09360LF5	Complete	Complete	sequence-specific DNA binding transcription factors
EOG09360LF7	Duplicated	Complete	Uncharacterized protein
EOG09360LFN	Duplicated	Complete	Uncharacterized protein
EOG09360LFY	Duplicated	Complete	Mitochodrial transcription termination factor
EOG09360LG0	Duplicated	Complete	Pentapeptide repeat
EOG09360LG2	Duplicated	Complete	Lysine methyltransferase
EOG09360LG4	Duplicated	Complete	Protein kinase domain
EOG09360LHO	Complete	Complete	HAD hydrolase, subfamily IA
EOG09360LHQ	Duplicated	Complete	P-loop containing nucleoside triphosphate hydrolase
EOG09360LHZ	Duplicated	Complete	Protein N-terminal glutamine amidohydrolase
EOG09360LIN	Duplicated	Complete	Uncharacterized protein
EOG09360LJ0	Duplicated	Complete	Peptidyl-prolyl cis-trans isomerase, FKBP-type
EOG09360LJF	Duplicated	Complete	nucleic acid binding
EOG09360LJJ	Duplicated	Complete	elongator protein 6
EOG09360LJZ	Duplicated	Complete	DnaJ domain
EOG09360LK3	Duplicated	Complete	Uncharacterized protein
EOG09360LK7	Duplicated	Complete	chlororespiratory reduction 6
EOG09360LL8	Duplicated	Complete	Rhodanese-like domain
EOG09360LLC	Duplicated	Complete	Cysteine proteinases superfamily protein
EOG09360LMM	Duplicated	Complete	Nuclear transport factor 2 (NTF2) family protein
EOG09360LN2	Duplicated	Complete	Pentatricopeptide repeat (PPR) superfamily protein
EOG09360LO8	Duplicated	Complete	Zinc finger, GRF-type
EOG09360LPP	Duplicated	Complete	Ribosome recycling factor
EOG09360LPQ	Duplicated	Complete	Putative uncharacterized protein
EOG09360LR9	Duplicated	Complete	Ribosomal protein S5 domain 2-like superfamily protein
EOG09360LU3	Duplicated	Complete	Uncharacterized protein
EOG09360LUG	Duplicated	Complete	Uncharacterized protein
EOG09360LVI	Duplicated	Complete	Acyl-CoA N-acyltransferases (NAT) superfamily protein
EOG09360LVN	Missing	Complete	Putative thiol-disulphide oxidoreductase DCC
EOG09360LWY	Duplicated	Complete	Peptidyl-prolyl cis-trans isomerase, FKBP-type
EOG09360LX9	Duplicated	Complete	NAD(P)-binding Rossmann-fold superfamily protein
EOG09360LYU	Duplicated	Complete	Ankyrin repeat
EOG09360M1I	Complete	Complete	Peroxiredoxin-like FAM213/AAED1
EOG09360M1L	Duplicated	Complete	Uncharacterized protein
EOG09360M1M	Complete	Complete	Ribonuclease H-like domain
EOG09360M2U	Complete	Complete	Plastid lipid-associated protein/fibrillin conserved domain
EOG09360M37	Missing	Complete	NAD(P)H-quinone oxidoreductase, subunit N
EOG09360M3L	Duplicated	Complete	PDZ domain
EOG09360M5K	Duplicated	Complete	Chalcone isomerase
EOG09360MCN	Complete	Complete	G-patch domain
EOG09360MCO	Missing	Complete	ubiquitin family protein
EOG09360MCR	Duplicated	Complete	Protein of unknown function (DUF177)
EOG09360MCT	Duplicated	Complete	Class I peptide chain release factor
EOG09360MDQ	Duplicated	Complete	PsbP family
EOG09360MDX	Complete	Complete	Glycoside hydrolase, catalytic domain
EOG09360MF2	Duplicated	Complete	Reticulon
EOG09360MF6	Duplicated	Complete	Folate-sensitive fragile site protein Fra10Ac1
EOG09360MGG	Duplicated	Complete	YbaK/aminoacyl-tRNA synthetase-associated domain
EOG09360MIR	Duplicated	Complete	OsFBX332 - F-box domain containing protein, expressed
EOG09360MJR	Duplicated	Complete	Uncharacterized protein
EOG09360MKH	Duplicated	Complete	Peptide deformylase
EOG09360MNW	Duplicated	Complete	Cleavage/polyadenylation specificity factor subunit 5
EOG09360MO9	Duplicated	Complete	Mpv17/PMP22
EOG09360MQ0	Duplicated	Complete	GINS complex
EOG09360MQN	Duplicated	Complete	Plastid lipid-associated protein/fibrillin conserved domain
EOG09360MRP	Duplicated	Complete	Glycolipid transfer protein (GLTP) family protein
EOG09360MUD	Duplicated	Complete	Uncharacterized protein
EOG09360MWT	Duplicated	Complete	Putative uncharacterized protein
EOG09360MYG	Missing	Missing	O-methyltransferase, family 3
EOG09360MZ8	Duplicated	Complete	Uncharacterized protein
EOG09360N0I	Duplicated	Complete	Uncharacterized protein
EOG09360N12	Duplicated	Complete	Peptidyl-prolyl cis-trans isomerase, FKBP-type
EOG09360N2Y	Duplicated	Complete	Oxoglutarate/iron-dependent dioxygenase
EOG09360N4L	Duplicated	Complete	Translin
EOG09360N4U	Duplicated	Complete	Peroxisomal biogenesis factor 11
EOG09360N69	Duplicated	Complete	resistance to phytophthora 1
EOG09360N7D	Missing	Complete	Protein-tyrosine phosphatase-like, PTPLA
EOG09360N7F	Duplicated	Complete	nucleic acid binding
EOG09360NB8	Duplicated	Complete	Uncharacterized protein
EOG09360NBT	Duplicated	Duplicated	Cyclophilin-type peptidyl-prolyl cis-trans isomerase
EOG09360NC2	Missing	Complete	Peptide methionine sulfoxide reductase
EOG09360NEY	Duplicated	Complete	Peptidyl-prolyl cis-trans isomerase
EOG09360NF5	Duplicated	Complete	Mitochondrial import inner membrane translocase subunit Tim17/Tim22/Tim23 family protein
EOG09360NFA	Duplicated	Complete	SEC-C motif
EOG09360NGB	Duplicated	Complete	Uncharacterized protein
EOG09360NK5	Missing	Complete	cofactor assembly of complex C
EOG09360NKM	Duplicated	Complete	Ubiquitin-fold modifier-conjugating enzyme 1
EOG09360NKX	Duplicated	Complete	RNA polymerase II subunit A
EOG09360NM4	Duplicated	Complete	expressed protein
EOG09360NN2	Duplicated	Complete	Molybdenum cofactor biosynthesis C
EOG09360NNQ	Duplicated	Complete	Histidine phosphatase superfamily
EOG09360NP8	Duplicated	Complete	EF-hand domain
EOG09360NQL	Duplicated	Complete	Ribosomal protein L4 domain
EOG09360NR1	Missing	Complete	Sugar isomerase (SIS) family protein
EOG09360NSW	Duplicated	Complete	Uncharacterized protein
EOG09360NTO	Duplicated	Complete	NIF system FeS cluster assembly, NifU, C-terminal
EOG09360NTY	Duplicated	Complete	Putative uncharacterized protein
EOG09360NUJ	Complete	Complete	Uncharacterized protein
EOG09360NY1	Duplicated	Complete	Rhodanese-like domain
EOG09360NZY	Duplicated	Complete	Single-stranded DNA-binding protein, mitochondrial
EOG09360O09	Fragmented	Complete	Uncharacterized protein
EOG09360O0R	Duplicated	Duplicated	Putative uncharacterized protein
EOG09360O2N	Duplicated	Complete	Acyl-CoA N-acyltransferase
EOG09360O4B	Complete	Complete	RNA recognition motif domain
EOG09360O6Q	Duplicated	Complete	Uncharacterized protein
EOG09360O8P	Missing	Complete	Protein of unknown function (DUF1997)
EOG09360O92	Duplicated	Complete	Meiotic nuclear division protein 1
EOG09360OA3	Duplicated	Complete	Pyridoxamine 5'-phosphate oxidase family protein
EOG09360OBH	Duplicated	Complete	Truncated hemoglobin
EOG09360OBR	Duplicated	Complete	SGS domain
EOG09360OC8	Duplicated	Complete	tRNA (guanine-N-7) methyltransferase catalytic subunit Trm8, eukaryote
EOG09360OD6	Complete	Complete	Putative uncharacterized protein
EOG09360OGZ	Duplicated	Complete	Adenine nucleotide alpha hydrolases-like superfamily protein
EOG09360OHU	Duplicated	Complete	Uncharacterized protein
EOG09360OIY	Duplicated	Complete	Uncharacterized protein
EOG09360OJ7	Duplicated	Complete	Nucleic acid-binding, OB-fold-like protein
EOG09360OLE	Duplicated	Complete	NAD(P)H-quinone oxidoreductase subunit M
EOG09360ONA	Complete	Complete	Uncharacterized protein
EOG09360OQ1	Duplicated	Complete	OPI10 family
EOG09360OQ4	Duplicated	Complete	Uncharacterized protein
EOG09360OS0	Missing	Missing	Cyclophilin-type peptidyl-prolyl cis-trans isomerase
EOG09360OS5	Duplicated	Complete	Phospholipid methyltransferase
EOG09360OT3	Duplicated	Complete	Uncharacterized protein
EOG09360OTB	Duplicated	Complete	Uncharacterized protein
EOG09360OW8	Duplicated	Complete	Plastid lipid-associated protein/fibrillin conserved domain
EOG09360OWV	Duplicated	Complete	Peptidyl-tRNA hydrolase II domain
EOG09360P08	Missing	Complete	RNA recognition motif domain
EOG09360P0D	Duplicated	Complete	Zinc finger, U1-C type
EOG09360P3V	Fragmented	Complete	Ribosome biogenesis protein Nop16
EOG09360P5M	Duplicated	Complete	Uncharacterized protein
EOG09360P6I	Duplicated	Complete	WUSCHEL-related homeobox 4
EOG09360P82	Duplicated	Complete	Uncharacterized protein
EOG09360PA0	Duplicated	Complete	Uncharacterized protein
EOG09360PFL	Duplicated	Complete	Uncharacterized protein
EOG09360PG1	Duplicated	Complete	Peptidyl-prolyl cis-trans isomerase
EOG09360PGO	Duplicated	Complete	thylakoid lumenal 17.9 kDa protein, chloroplast
EOG09360PHQ	Complete	Complete	Resistance protein PSH-RGH6
EOG09360PKV	Complete	Fragmented	Zinc finger, PHD-type
EOG09360PLI	Duplicated	Complete	Nuclear transport factor 2 (NTF2) family protein
EOG09360PLN	Fragmented	Complete	BolA protein
EOG09360PMV	Duplicated	Complete	ARM repeat superfamily protein
EOG09360POQ	Duplicated	Complete	RPA-interacting protein
EOG09360PQE	Duplicated	Complete	ssDNA-binding transcriptional regulator
EOG09360PQR	Duplicated	Complete	Ankyrin repeat
EOG09360PRE	Duplicated	Complete	Ribosomal protein L7Ae/L30e/S12e/Gadd45 family protein
EOG09360PV7	Duplicated	Complete	Prefoldin
EOG09360PWB	Duplicated	Complete	Uncharacterized protein
EOG09360PZZ	Duplicated	Complete	PsbP family
EOG09360Q05	Duplicated	Complete	Rubredoxin domain
EOG09360Q0V	Duplicated	Complete	Uncharacterized protein
EOG09360Q2G	Duplicated	Complete	Acyl-CoA N-acyltransferases (NAT) superfamily protein
EOG09360Q7Y	Duplicated	Complete	Uncharacterized protein
EOG09360QB9	Missing	Complete	Pentapeptide repeat
EOG09360QE3	Duplicated	Complete	Uncharacterized protein
EOG09360QEX	Duplicated	Complete	Nucleoside diphosphate kinase
EOG09360QFC	Duplicated	Complete	Thylakoid lumenal 15 kDa protein 1, chloroplastic
EOG09360QGD	Duplicated	Complete	cyclin J18
EOG09360QHJ	Duplicated	Complete	heat shock protein DnaJ, putative, expressed
EOG09360QIM	Duplicated	Complete	E2F-associated phosphoprotein
EOG09360QMN	Duplicated	Complete	photosystem I subunit O
EOG09360QMO	Duplicated	Complete	expressed protein
EOG09360QNQ	Duplicated	Complete	FeS cluster insertion protein
EOG09360QPR	Complete	Complete	Histidine phosphatase superfamily
EOG09360QQP	Duplicated	Complete	Putative uncharacterized protein
EOG09360QS9	Duplicated	Complete	Uncharacterised protein family Ycf20
EOG09360QVA	Duplicated	Complete	AP2 domain containing protein, expressed
EOG09360QWS	Duplicated	Complete	Uncharacterized protein
EOG09360QXX	Complete	Complete	Heat shock protein DnaJ, cysteine-rich domain
EOG09360R2K	Fragmented	Complete	Hypoxanthine-guanine phosphoribosyltransferase
EOG09360R4F	Duplicated	Complete	Winged helix-turn-helix DNA-binding domain
EOG09360R4Q	Duplicated	Complete	Ribosomal protein L9
EOG09360R4S	Duplicated	Complete	Alpha/beta knot methyltransferases
EOG09360R5H	Missing	Missing	embryo defective 3006
EOG09360R94	Fragmented	Complete	Acid phosphatase/vanadium-dependent haloperoxidase-related protein
EOG09360RCD	Duplicated	Complete	Uncharacterized protein
EOG09360RFB	Duplicated	Complete	Ubiquitin-conjugating enzyme E2
EOG09360RFQ	Complete	Complete	Uncharacterized protein
EOG09360RHO	Duplicated	Complete	DnaJ domain
EOG09360RLS	Duplicated	Duplicated	Zinc finger, HIT-type
EOG09360ROA	Complete	Complete	Uncharacterized protein
EOG09360ROY	Duplicated	Complete	Heavy metal transport/detoxification superfamily protein
EOG09360RQP	Duplicated	Complete	P-loop containing nucleoside triphosphate hydrolase
EOG09360RRZ	Complete	Complete	Nodule Cysteine-Rich (NCR) secreted peptide
EOG09360RS5	Duplicated	Complete	Uncharacterized protein
EOG09360RTI	Duplicated	Complete	DnaJ/Hsp40 cysteine-rich domain superfamily protein
EOG09360S1U	Duplicated	Complete	Uncharacterized protein
EOG09360S1W	Duplicated	Complete	Uncharacterized protein
EOG09360S6Z	Duplicated	Complete	plastid transcriptionally active7
EOG09360S81	Duplicated	Complete	NAD(P)-linked oxidoreductase superfamily protein
EOG09360S90	Duplicated	Complete	Glutaredoxin-like
EOG09360S9M	Duplicated	Complete	Oxygen-evolving enhancer protein 3
EOG09360S9S	Duplicated	Complete	Putative Major pollen allergen
EOG09360SAC	Duplicated	Complete	Thioredoxin domain
EOG09360SCW	Duplicated	Complete	Protein of unknown function, DUF538
EOG09360SHF	Duplicated	Complete	Uncharacterized protein
EOG09360SKX	Duplicated	Complete	Uncharacterized protein
EOG09360SL9	Duplicated	Complete	Uncharacterized protein
EOG09360SLX	Duplicated	Complete	Co-chaperone Hsc20
EOG09360SMB	Complete	Complete	Uncharacterized protein
EOG09360SN1	Complete	Complete	Uncharacterized protein
EOG09360SS7	Duplicated	Complete	Thioredoxin
EOG09360SUH	Duplicated	Complete	expressed protein
EOG09360SVQ	Duplicated	Missing	RNA recognition motif domain
EOG09360T01	Duplicated	Complete	Uncharacterized protein
EOG09360T1O	Duplicated	Complete	Prefoldin
EOG09360T3L	Duplicated	Complete	Uncharacterized protein
EOG09360T7J	Duplicated	Complete	Uncharacterized protein
EOG09360TA9	Duplicated	Complete	Ribosomal protein L31
EOG09360TCV	Duplicated	Complete	Putative thiol-disulphide oxidoreductase DCC
EOG09360TDR	Complete	Complete	Uncharacterized protein
EOG09360TEN	Duplicated	Complete	Uncharacterized protein
EOG09360TJE	Duplicated	Complete	Putative uncharacterized protein
EOG09360TJO	Duplicated	Complete	Cro/C1-type helix-turn-helix domain
EOG09360TLB	Duplicated	Complete	embryo defective 2752
EOG09360TLR	Duplicated	Complete	Uncharacterized protein
EOG09360TMO	Duplicated	Complete	Thioredoxin
EOG09360TUC	Duplicated	Complete	Uncharacterized protein
EOG09360TV2	Missing	Missing	Peptidyl-prolyl cis-trans isomerase, FKBP-type
EOG09360TWW	Duplicated	Complete	Uncharacterized protein
EOG09360TXX	Duplicated	Complete	Uncharacterized protein
EOG09360TYW	Duplicated	Complete	Uncharacterized protein
EOG09360TZB	Duplicated	Complete	Uncharacterized protein
EOG09360U1R	Duplicated	Complete	Kinetochore component CENP-S
EOG09360U3T	Duplicated	Complete	Uncharacterized protein
EOG09360UCM	Duplicated	Complete	Histone-fold
EOG09360UCN	Duplicated	Complete	C-Myc-binding protein, putative, expressed
EOG09360UGG	Duplicated	Complete	Heat shock protein DnaJ, cysteine-rich domain
EOG09360UH0	Complete	Fragmented	Uncharacterized protein
EOG09360UKB	Duplicated	Complete	mRNA splicing factor, Cwf18
EOG09360ULO	Duplicated	Complete	Nucleic acid-binding, OB-fold
EOG09360UMZ	Duplicated	Complete	Uncharacterized protein
EOG09360UX0	Duplicated	Complete	Cysteine-rich PDZ-binding protein
EOG09360UZA	Missing	Complete	Rubredoxin-like superfamily protein
EOG09360V3N	Duplicated	Complete	F-box protein At1g55000
EOG09360VCN	Duplicated	Complete	complex 1 family protein / LVR family protein
EOG09360VIC	Duplicated	Complete	Uncharacterized protein
EOG09360W85	Duplicated	Complete	Uncharacterized protein
EOG09360WA9	Duplicated	Complete	Uncharacterized protein
EOG09360WAP	Duplicated	Complete	scarecrow-like transcription factor 11 (SCL11)
EOG09360WJ9	Duplicated	Complete	Uncharacterized protein
EOG09360WK5	Complete	Complete	Uncharacterized protein
EOG09360WSA	Duplicated	Complete	Uncharacterized protein
EOG09360XE7	Duplicated	Complete	Uncharacterised protein family KRTCAP2
EOG09360XWE	Duplicated	Complete	Mitochondrial distribution/morphology family 35/apoptosis
EOG09360XXS	Duplicated	Complete	Uncharacterized protein
EOG09360XZ1	Duplicated	Complete	Uncharacterized protein
EOG09360Y81	Duplicated	Complete	Uncharacterized protein
EOG09360Y9G	Duplicated	Complete	Uncharacterized protein
EOG09360YQE	Duplicated	Complete	HIT-type Zinc finger family protein
EOG09360YWZ	Duplicated	Complete	Uncharacterized protein
EOG09360ZQE	Duplicated	Complete	IQ motif, EF-hand binding site
EOG09360ZQL	Duplicated	Complete	Uncharacterized protein
EOG09360ZSS	Duplicated	Complete	Uncharacterized protein

## Sheet: Table S4
Table S4 - Number of sugarcane transcripts identified through a de novo assembly and a reference-guided assembly
	de novo assembly	reference-guided assembly
Total trinity ‘genes’	93359	269050
Total trinity transcripts	195765	275807
Total	133.9 Gb	195 Gb
Sorghum CDS identified	54.7%	0.5565

## Sheet: Table S5
Table S5 - Cell Wall Metabolism Analysis
Cell Wall Categories	SP80-3280 Gene space	Cell Wall Catalog [43]	RNAseq [28]
			# Total	# Full-length
Internal Signal Transduction	23	2	3301	1908
Phenylpropanoid Biosynthesis	764	123	1224	716
Other Glycan Degradation	642	177	638	363
Cell Wall Differentiation	500	175	453	255
Polysaccharide Biosynthesis	352	111	385	277
Cell Wall Growth/Extension	385	58	108	50
Multicopper Exidase	91	26	81	58
Lignin Metabolism	212	27	78	27
Structural Proteins of the Cell Wall	70	27	175	80
Unknown Function	15	5	18	4
Total	3054	731	6461	3738

## Sheet: Table S6
Table S6 - Phenylpropanoid biosynthesis analysis
Phenylpropanoid biosynthesis	SAS	ORFeome	SP80-3280 Gene space	Sorghum	Rice	Poplar
4-coumarate-CoA ligase (4CL)	20	154	375	15	16	22
Caffeic acid 3-O-methyltransferase (COMT)	8	86	453	41	38	35
Caffeoyl-CoA 3-O-methyltransferase (CcoAOMT)	12	47	149
Cinnamate 4-hydroxylase (C4H)	8	90	317	3	4	3
Cinnamoyl CoA reductase (CCR)	25	111	620	44	55	40
Cinnamyl alcohol dehydrogenase (CAD)	19	50	150	14	5	21
Coniferaldehyde/ferulate 5-hydroxylase	3	108	421
Hydroxycinnamoyl-CoA shikimate/quinate hydroxycinnamoyl transferase	2	95	442
Hydroxycinnamoyl-CoA transferase (HCT)	1	33	104	4	9	7
Isoflavone reductase/Phenylcoumaran benzylic ether reductase/pinoresinol reductase (lignan biosynthesis)	1	28	25
Isoflavone reductase/pinoresinol reductase (lignan biosynthesis)	10	57	186
Phenylalanine ammonia-lyase (PAL)	11	30	103
Putative ferulate 5 hydroxilase (F5H); flavonoid 3 hydroxilase (F3H)	1	22	42
Putative p-Coumarate 3-hydroxylase (C3H)	2	313	1625
Total	123	1224	5021

## Sheet: Table S7
Table S7 - Transcription Factor analysis
Family	SP80-3280 Gene space	SUCEST [20]	ORFeome [28]	Full-length [28]
ABI3VP1	364	50	101	40
Alfin-like	203	17	97	67
AP2-EREBP	601	103	172	77
ARF	140	16	55	47
ARID	37	5	15	8
ARR-B	255	24	56	33
BBR/BPC	33	3	3	2
bHLH	724	76	171	73
bZIP	373	60	189	91
BZR	43	7	7	5
C2C2-CO-like	162	25	80	43
C2C2-Dof	116	21	35	14
C2C2-GATA	112	14	55	20
C2C2-YABBY	62	7	6	3
C2H2	8	54	18	9
C3H	210	59	106	61
CAMTA	46	3	13	13
CCAAT-DR1	16	0	8	0
CCAAT-HAP2	52	4	22	9
CCAAT-HAP3	256	0	32	14
CCAAT-HAP5	346	0	95	60
CPP	28	6	14	9
CSD	2209	23	144	62
DBP	460	91	234	129
E2F/DP	35	6	14	4
EIL	40	4	11	8
FAR1-like	551	17	339	157
FLO/LFY	8	1	0	0
G2-like	899	0	8	3
GeBP	46	9	21	10
GRAS	704	45	169	68
GRF	211	0	40	20
Homeobox	474	74	84	57
HRT	3	0	3	3
HSF	112	0	91	50
LBD	187	15	23	9
MADS	462	30	35	13
mTERF	268	0	56	24
MYB	613	120	46	25
MYB-related	762	5	261	133
NAC	884	63	166	90
NLP	80	5	14	8
Ovate	105	0	25	4
PLATZ	93	7	26	6
Rcd1-like	37	0	25	9
S1Fa-like	9	1	1	1
SBP	86	17	42	21
Sigma70-like	153	6	120	84
SRS	9	3	18	5
TCP	67	4	19	12
Trihelix	1168	3	850	538
TUB	94	18	31	21
VOZ	16	0	13	9
Whirly	7	0	4	3
WRKY	580	47	178	102
zf-HD	30	6	11	2
ZIM	88	13	41	20
Total	15737	1187	4513	2408

## Sheet: Table S8
Table S8 – De novo TFBS prediction in ScSuSy genes: Mapping in SP80-3280 (SP80), S. Spontaneum (Spon), R570 and all ScSuSy gene putative homo(eo)logs.
	wATATATATw (SuSy I)	GACrAATryA (SuSy II)	AyACTAGTrT (SuSy III)	TAGyAynTTT (SuSy IV)	CTGCTAGCAG (SuSy V)
SuSy I putative homo(eo)logs in SP80	0.67	0	0	0	0
SuSy I putative homo(eo)logs in Spon	0	0	0	0	0
SuSy I putative homo(eo)logs in R570	0	0	0	0	0
SuSy II putative homo(eo)logs in SP80	0	0.89	0	0	0
SuSy II putative homo(eo)logs in Spon	0	0.25	0	0.25	0
SuSy II putative homo(eo)logs in R570	0	0.3	0.3	0	0
SuSy III putative homo(eo)logs in SP80	0.27	0	0.64	0.27	0
SuSy III putative homo(eo)logs in Spon	0	0	1	0	0
SuSy III putative homo(eo)logs in R570	0	0	1	0	0
SuSy IV putative homo(eo)logs in SP80	0	0	0	0.75	0
SuSy IV putative homo(eo)logs in Spon	0.2	0	0	0	0
SuSy IV putative homo(eo)logs in R570	NA	NA	NA	NA	NA
SuSy V putative homo(eo)logs in SP80	0	0	0	0	1
SuSy V putative homo(eo)logs in Spon	0	0	0	0	0
SuSy V putative homo(eo)logs in R570	0	0	0	0	1
All SuSy putative homo(eo)logs in SP80	0.1	0.01	0.03	0.04	0
All SuSy putative homo(eo)logs in Spon	0.13	0.01	0.03	0.04	0
All SuSy putative homo(eo)logs in R570	0.125	0.01	0.032	0.04	0.001

## Sheet: Table S9
Table S9 – De novo TFBS prediction in ScPAL genes: Mapping in SP80-3280 (SP80), S. spontaneum (Spon), R570 and all ScPAL gene putative homo(eo)logs.
	ArCAyATnTG	GGTCsGGCkC	TCTAAAGTTT	GCCGGAACGG
	(PAL I)	(PAL III)	(PAL Va)	(PAL Vb)
PAL I putative homo(eo)logs in SP80	0.9	0	0	0
PAL I putative homo(eo)logs in Spon	0.8	0	0	0
PAL I putative homo(eo)logs in R570	0.6	0	0	0
PAL III putative homo(eo)logs in SP80	0	1	0.25	0
PAL III putative homo(eo)logs in Spon	0	0.5	0	0
PAL III putative homo(eo)logs in R570	0	1	0	0
PAL Va putative homo(eo)logs SP80	0.14	0	1	0
PAL Va putative homo(eo)logs Spon	0.2	0	1	0
PAL Va putative homo(eo)logs R570	0	1	0	1
PAL Vb putative homo(eo)logs SP80	0.33	0.83	0	1
PAL Vb putative homo(eo)logs Spon	0	0.25	0	1
PAL Vb putative homo(eo)logs R570	0	0	1	0
All PAL putative homo(eo)logs in SP80	0.14	0.07	0.03	0.02
All PAL putative homo(eo)logs in Spon	0.17	0.1	0.03	0.02
All PAL putative homo(eo)logs in R570	0.07	0.04	0.014	0.004

## Sheet: Table S10
Table S10 - Repetitive element analysis
Classification	% of assembly bp	% of TE bp
Class 1	19.81	92.14
LTR Retrotransposon
Gypsy	102200	475310
Copia	61205	284648
BEL	0.0003	0.0014
Unclassified	0.0046	0.0215
Unknown	26368	122632
Non-LTR Retrotransposon
LINE	0.8297	38585
Class 2	1.09	5.08
DNA transposon
EnSpm/CACTA	0.7989	37154
hAT	0.0947	0.4405
Mariner/Tc1	0.0037	0.0172
MuDR	0.1941	0.9026
Other Class 2	0.57	2.66
Helitron	0.4644	21600
Harbinger	0.0360	0.1673
Unknown Class 2	0.0717	0.3332
Other repeats	0.03	0.12
Satellite Simple Repeat	0.0013	0.0060
Integrated Virus - Caulimoviridae	0.0252	0.1172
Total %	21.50	100.00
Genome bp	4259506050

[truncated: 3 more sheets: Table S11, Table S12, Table S13]
